# Supplementary material for: Derailed protein turnover in the aging mammalian brain
Source: Mol Syst Biol. 2024 Jan 5;20(2):120–39. doi: 10.1038/s44320-023-00009-2 (PMC10897147; doi:10.1038/s44320-023-00009-2)
Supplement: Supplementary file 1 — Dataset EV1 [file 44320_2023_9_MOESM1_ESM.xls]

## Sheet: Description
	Derailed protein turnover in the aging mammalian brain.
	Nalini R. Rao, Arun Upadhyay, Jeffrey N. Savas
	Dataset EV1: Related to Figure 2. z-score 14N FA values for each quantified protein in male and female age cohorts.

## Sheet: Males
Accession	Gene	12M	15M	18M	21M	24M
Q80VP1-2	Epn1	0.175853	0.390145	0.741624	-1.75197	0.444351
P40240	Cd9	-0.078444	-0.499002	1.26237	0.636489	-1.32142
Q05C56	Add3	0.219996	1.47924	-0.579781	0.0730061	-1.19246
A0A0J9YUM2	Syngap1	-0.717548	0.447994	-0.0507218	-1.1108	1.43108
Q5D052	Homer1	-0.809606	-1.01239	1.48659	0.331125	0.00427684
A0A494B9A7	Cfl1	-0.855719	1.47066	0.397524	-0.972253	-0.0402079
D3YUP9	Adam22	-0.926355	-1.06679	0.459534	0.211534	1.32208
Q9CXS4	Cenpv	-0.193799	1.08311	-0.641875	-1.20693	0.959494
Q62059-4	Vcan	-1.1455	-1.02634	0.720352	0.902021	0.549465
Q05CJ5	Atp2b1	0.556861	1.04703	-1.54951	-0.336346	0.281967
O08709	Prdx6	0.283322	1.34972	-0.42646	0.167489	-1.37407
Q3TLE8	Cyb5b	-0.880725	0.892588	-1.17655	1.00959	0.155101
F6Y6L6	Gm49369	-0.631512	1.1365	-1.21251	-0.188962	0.896478
Q9JLB0	Mpp6	0.70741	-1.42249	-0.62527	0.364519	0.975833
Q5FWI9	Ap2m1	-0.175115	-0.10969	1.4284	-1.36649	0.222891
A0A0J9YUJ4	Slc25a22	-0.317879	1.61311	-1.11182	-0.239792	0.0563871
Q05CR3	Plec	-0.101733	0.660351	1.08589	-1.53718	-0.107324
Q8K271	Lamb1	0.0795953	-0.682842	-0.519453	-0.584803	1.7075
O55108	Bsg	-1.08617	0.623973	1.1193	0.365054	-1.02216
Q8K2I5	Cltc	-1.16127	-0.951893	0.560446	0.440367	1.11235
Q3V048	Epb41	-0.194431	0.409407	1.43921	-1.24846	-0.405725
Q8BZM2	Anks1b	0.79949	0.327965	-0.57167	-1.45518	0.899392
B2RRU7	Hapln2	-1.64095	0.161397	0.19053	0.189455	1.09957
P30677	Gna14	0.268716	-1.72043	0.489837	0.845202	0.116673
D3YWM4	Pcca	-0.318271	-0.961633	0.0663856	-0.449944	1.66346
D3Z761	Actn4	-0.365361	1.5844	-0.609789	-0.93659	0.327344
Q9D6T9	Mrps36	-0.669389	-1.16403	1.28414	0.720223	-0.170946
A2A6U3	Septin9	-0.613517	1.71957	0.0308469	-0.66709	-0.469808
Q9D6S7	Mrrf	-0.399839	-0.927849	1.51174	0.489754	-0.673805
Q05BF3	Ctsd	-0.764216	1.26428	-1.00435	-0.331683	0.835969
O08585	Clta	0.800127	0.962625	-1.1606	-0.973705	0.371554
Q3UMR5	Mcu	-0.361539	0.618646	1.43315	-0.799381	-0.890871
O08528	Hk2	-0.855859	1.55102	0.393823	-0.305959	-0.783026
Q3THW5	H2az2	0.844886	0.921106	-0.569053	-1.43441	0.237467
Q8K063	Myo1d	1.12492	0.980433	-0.509216	-0.45153	-1.14461
Q9CU21	Gnb5	-1.10698	-0.730427	0.086976	1.46746	0.282967
D3Z7P3	Gls	0.989804	0.948791	0.114209	-1.02208	-1.03072
V9GWS5	Atad3a	-0.977291	1.28087	0.327527	-1.05645	0.42535
D3YVF0	Akap5	0.46908	-1.45885	0.54131	1.01737	-0.568917
Q8K0L1	Aldh6a1	-0.510631	1.76379	-0.681891	-0.294858	-0.276406
Q8BXT5	Slc1a4	-1.12825	-0.502262	1.37366	0.655143	-0.398286
F6VLR8	Ndrg1	1.22668	0.8764	-0.670973	-0.361425	-1.07068
Q9JHW2	Nit2	-0.26111	1.58915	0.231188	-1.04168	-0.51755
Z4YN97	Ak1	0.568663	0.797139	0.186036	-1.72526	0.173417
Q3USX4	Them4	1.18535	0.995774	-0.830079	-0.646601	-0.704448
Q9DBG3-2	Ap2b1	-0.20233	1.34241	-0.487832	-1.24979	0.597538
Q6Q477	Atp2b4	-1.50071	0.416761	0.720559	-0.521494	0.884884
Q62465	Vat1	0.271698	1.62958	-0.752181	-0.425095	-0.723999
Q3V3R1	Mthfd1l	-0.0997198	-1.66894	0.819129	0.271142	0.678387
D3YW45	Ywhaz	0.0332977	1.70287	-0.458818	-0.829477	-0.447871
Q2QKE3	Pdcd8	0.813685	1.11953	-0.0996617	-0.473101	-1.36045
D3Z4T6	Negr1	0.659449	1.11028	-0.106749	-1.51642	-0.14657
B7ZNL3	Tpm1	0.340597	1.52046	-0.259214	-1.13413	-0.467714
S4R162	Ank3	1.08885	0.500026	0.386909	-1.46894	-0.506843
F7D432	Pcmt1	0.859089	0.867461	-0.157446	-1.57627	0.00716924
E9QAY6	Immt	-0.187836	0.161732	-0.537248	-1.03954	1.6029
P16546	Sptan1	0.656219	1.28573	-0.914115	-1.03949	0.0116522
S4R1B7	Ank2	0.0957788	0.0275606	1.58506	-0.949906	-0.758498
Q149M1	Sptb	1.21533	0.78274	-0.770657	-1.14432	-0.0830932
Q3UR55	Atp1b2	0.338226	1.59285	-0.569797	-0.901137	-0.460138
Q0VDM6	Folh1	-1.52055	0.293713	0.0174485	1.26426	-0.0548753
Z4YK03	Serpinb1a	-1.17937	-0.538389	-0.106535	1.47953	0.344767
Q3TMU8	Dpysl4	0.6619	1.26577	-0.626776	-1.25074	-0.0501556
Q6LBT4		-0.952158	-1.18476	0.500647	0.594092	1.04218
D3YUM1	Ndufv1	1.29605	0.120793	-1.30005	-0.610076	0.493285
A0A075DCI0	ATP8	1.03526	-1.14514	0.883944	0.130638	-0.904703
A0A2R8VHH0	Rac2	0.681887	1.4164	-0.500377	-0.828892	-0.769021
F6ZTG3	Glod4	-0.998233	-0.232984	1.63744	-0.507684	0.101461
P40630-2	Tfam	0.540432	0.476646	-0.180308	-1.663	0.826231
D3Z5X0	Bpnt1	0.262091	1.2759	0.00198009	-1.51753	-0.0224407
Q3U428	Cntnap1	1.23671	-0.366392	0.542445	-1.42892	0.0161583
P00015	Cyct	1.33198	0.801495	-0.538268	-0.694218	-0.900985
Q6ZQ92	mKIAA0581	-1.30517	1.08669	0.667491	-0.758027	0.309015
P03930	Mtatp8	1.43504	0.107094	0.288548	-1.20709	-0.623594
O88741-2	Gdap1	-1.34526	1.19054	-0.561842	0.0416502	0.67491
Q8C9J2	Lama2	1.04126	-0.402885	0.0614317	-1.46902	0.769209
Q3U2F9	Gnb4	-0.64596	0.831855	0.651509	-1.44721	0.609808
P60202	Plp1	-0.00697552	1.29251	-0.778059	-1.14683	0.639356
Q3UZP4	Svip	0.546157	1.15633	-0.334072	-1.4956	0.127186
Q6P8J7	Ckmt2	-1.28866	-0.779533	1.11847	0.352928	0.596793
D3YWH8	Sptbn4	1.28157	0.628875	-0.782856	-1.16108	0.0334829
P11352	Gpx1	1.31081	0.439933	-0.0830125	-1.42152	-0.246211
Q5DTR4	Sptbn1	0.34786	1.26476	-0.200057	-1.49422	0.0816527
A0A3B2WBE1	Epb41l3	-1.12668	0.255638	1.42791	-0.763852	0.20698
Q9DCZ4	Apoo	-0.619013	1.62162	-0.973146	0.126212	-0.155671
Q3TVU9	Dhrs1	1.17163	0.713089	0.159517	-1.0663	-0.977934
Q9DCW5	Cox6a1	-0.74028	-1.12268	1.3831	0.525822	-0.0459638
Q3TIU7	Ndufs1	-1.15164	-1.00254	0.480745	0.973338	0.700097
A2AMH5	Slc44a1	0.840431	1.26649	-0.689864	-0.384692	-1.03236
Q8K3J1	Ndufs8	0.461182	1.32034	-0.184171	-1.40461	-0.192743
A2A610	Gnas	-0.510818	-1.41953	0.109547	1.07524	0.745561
A0A0U1RQ72	Gpi1	0.0689643	-1.69765	0.90907	0.241734	0.477885
Q99JR1	Sfxn1	-1.16035	-0.900837	1.16224	0.240655	0.658295
H7BX01	Opa1	-0.603791	-0.446873	1.45508	0.584144	-0.988561
Q9R1Y9	Elf3	-1.05765	1.42003	-0.211123	0.560332	-0.711584
Reverse_sp|O70318|E41L2_MOUSE	Epb41l2	0.29605	1.56452	-0.169454	-0.900209	-0.790908
Q3TS73	Map7d2	0.457436	1.34058	0.137836	-1.19245	-0.743406
Q9R0X4	Acot9	-0.00152292	0.173865	1.38246	-1.42927	-0.125536
P0C0S6	H2az1	0.843277	0.913077	-0.570671	-1.43741	0.251726
O88990	Actn3	-0.226994	1.52205	0.393667	-1.00402	-0.684695
Q9R118	Htra1	-0.723493	-0.830428	1.31762	-0.597009	0.833308
Q7TT20	Snap91	-1.12019	-1.02237	0.954231	0.390048	0.798278
Q6NXH9	Krt73	0.389652	-1.60136	1.08989	-0.149471	0.271288
Q7JCZ0	mt-Atp8	1.40838	0.12264	0.315928	-1.23652	-0.61043
Q8VDQ8	Sirt2	0.78147	1.04207	-0.0436786	-1.4889	-0.290969
F7BNZ5	Bcas1	0.305529	1.59723	-0.703861	-0.333527	-0.865367
P70452	Stx4	-0.736964	-1.21632	1.08948	-0.024926	0.888734
Q14A12	Rac3	0.235265	1.65576	-0.552626	-0.637069	-0.701328
K7R066	Alb	0.75412	1.36553	-0.50895	-0.733148	-0.877552
P20108	Prdx3	-0.946393	-1.1928	0.52195	0.58345	1.03379
Q3U0M2	Abat	-0.677308	1.76416	-0.426946	-0.450327	-0.209577
Q9DCW4	Etfb	-1.27077	-0.894763	0.819556	0.732255	0.613727
Q8BTI8-2	Srrm2	0.39794	-0.286468	-1.39261	1.34752	-0.0663797
P21279	Gnaq	-0.116778	-1.53895	0.341032	1.22192	0.0927742
Q0QEZ4	Sdhb	-0.216622	1.64497	-0.190778	-1.09046	-0.147119
A0A0J9YUY5	Plcb1	-1.23915	1.21242	0.563758	-0.784519	0.247495
Q6PE13	Prrt3	0.607921	-0.0305916	0.344868	-1.70314	0.780943
Q6PCX2	Slc6a1	0.0270749	0.77916	0.925309	-1.58579	-0.145751
A0A0N4SVE0	Etfbl	-1.64416	0.188618	0.88307	0.684663	-0.112192
P06745	Gpi	-0.657028	-1.28601	0.780066	1.14262	0.0203442
A0A494B9J2	Acaa2	-0.287811	-1.28587	0.955996	-0.45241	1.07009
F6SFQ3	Lamc1	-0.31398	-0.435666	1.66613	0.0495259	-0.966009
Q6PGE7	Slc6a7	-0.762956	1.56456	-0.701753	-0.536036	0.436185
Q6P2K2	Acot2	0.890304	0.963175	-0.653113	-1.35273	0.152366
Q3UHB8	Ccdc177	0.519307	1.42012	-0.87967	-0.964741	-0.0950183
Q9WUM5	Suclg1	-0.0482098	-0.123173	0.481578	-1.5157	1.2055
Q61885	Mog	0.549219	1.11073	-0.358075	-1.51378	0.211901
A2AWH7	Pdhx	0.0921966	0.689586	0.840931	-1.67513	0.0524153
Q9CW65	Idh3g	0.387425	-0.19881	0.120068	-1.52334	1.21466
Q3ULY0	Lama4	-0.537977	-0.210261	-0.801498	1.72963	-0.179892
E0CZ27	H3f3a	0.885694	0.803742	-0.63834	-1.42267	0.371576
Q64522	H2ac21	0.459762	1.14585	0.240037	-1.52066	-0.324984
Q3TPN0	Nid2	0.225891	1.42368	-0.320282	-1.34876	0.019463
Q8CFA3	NID-2	0.24147	1.4019	-0.30004	-1.37312	0.0297943
Q9CR61	Ndufb7	0.274695	-0.662958	0.709272	-1.37097	1.04996
C0HKE3	H2ac7	0.0475297	1.39134	0.00181714	-1.43592	-0.00476487
C0HKE4	H2ac8	0.0475297	1.39134	0.00181714	-1.43592	-0.00476487
C0HKE1	H2ac4	0.0475297	1.39134	0.00181714	-1.43592	-0.00476487
C0HKE2	H2ac6	0.0475297	1.39134	0.00181714	-1.43592	-0.00476487
C0HKE7	Hist1h2an	0.0475297	1.39134	0.00181714	-1.43592	-0.00476487
C0HKE8	Hist1h2ao	0.0475297	1.39134	0.00181714	-1.43592	-0.00476487
C0HKE5	H2ac11	0.0475297	1.39134	0.00181714	-1.43592	-0.00476487
C0HKE6	H2ac13	0.0475297	1.39134	0.00181714	-1.43592	-0.00476487
C0HKE9	Hist1h2ap	0.0475297	1.39134	0.00181714	-1.43592	-0.00476487
A3KPD0	H2ac12	0.0475297	1.39134	0.00181714	-1.43592	-0.00476487
Q8CGP4	H2ac1	0.0472804	1.39123	0.00110824	-1.43604	-0.0035809
Q8CGP5	Hist1h2af	0.0475297	1.39134	0.00181714	-1.43592	-0.00476487
Q8CGP7	H2ac15	0.0475297	1.39134	0.00181714	-1.43592	-0.00476487
Q8BFU2	H2aw	0.0475297	1.39134	0.00181714	-1.43592	-0.00476487
B2RVF0	Hist1h2ad	0.0475297	1.39134	0.00181714	-1.43592	-0.00476487
Q8R1M2	H2aj	0.0500401	1.39133	0.00194591	-1.43584	-0.00747035
Q64523	H2ac20	-0.0301802	1.31024	0.0284024	-1.49848	0.190024
Q6GSS7	Hist2h2aa1	-0.0301802	1.31024	0.0284024	-1.49848	0.190024
P84228	H3c2	1.66991	-0.18717	-0.239996	-1.03763	-0.205115
A1L0U3	Hist1h3e	1.66991	-0.18717	-0.239996	-1.03763	-0.205115
A0A1W2P768	H3c14	1.66991	-0.18717	-0.239996	-1.03763	-0.205115
B9EI85	Hist2h3b	1.58422	-0.182021	-0.0759757	-1.19786	-0.128356
Q2M4I8	Ptpns1	0.642518	1.39595	-0.40151	-1.08064	-0.556326
P97797-3	Sirpa	0.642518	1.39595	-0.40151	-1.08064	-0.556326
Q62421	Sh3gl3	0.623498	0.0399799	0.574471	-1.74	0.502047
P84244	H3-3a	0.679899	0.949776	-0.420348	-1.53411	0.324781
B2RTM0	Hist2h4	0.591291	1.39656	-0.282518	-1.14084	-0.564496
P62806	H4c1	0.660671	1.26771	-0.213892	-1.32679	-0.387699
P02301	H3-5	0.681137	0.840689	-0.559904	-1.49416	0.532241
Q5D096	Mbp	-0.445236	1.7576	-0.150579	-0.667712	-0.49407
A0A0R4IZX5	Ncan	0.510766	0.850143	0.684972	-1.49958	-0.5463
P27661	H2ax	0.239568	1.2346	0.116937	-1.55016	-0.0409461
P10493	Nid1	1.09372	0.946048	-0.128853	-1.13764	-0.773277
A1L0V4	Hist1h3i	1.22988	0.864329	-0.484564	-1.12888	-0.480765
P68433	H3c1	0.93789	0.996373	-0.222428	-1.40951	-0.302321
Q3UZW5	Me3	0.947626	1.18489	-0.367466	-0.933989	-0.831064
Q8BYI9	Tnr	0.485867	1.43997	-0.156442	-1.10894	-0.660453
A0A1D5RM76	Tubb3	1.08396	0.908513	-0.204205	-1.31781	-0.470456
Q6P208	Rgs17	0.960055	1.11309	-0.983722	-0.171764	-0.917663
D3YX61	Rhoj	-0.108841	0.00769768	1.61313	-1.10447	-0.407511
D3Z3L1	Rhoq	-0.108841	0.00769768	1.61313	-1.10447	-0.407511
A0A1W2P7B6	Gatd3a	0.789661	1.01409	0.0753302	-1.47661	-0.402471
Q61292	Lamb2	0.430886	1.52957	-0.297501	-0.873472	-0.789485
Q9DAS9	Gng12	0.243647	-0.45839	1.08759	-1.47727	0.604424
D3Z1T4	Gnb2	0.74401	-1.7302	0.547889	0.387384	0.0509219
P84096	Rhog	0.732565	0.892358	0.120254	-1.62417	-0.121003
A0A0J9YUZ1	Crmp1	-0.782298	-0.368045	1.4697	-0.881326	0.561973
Q6ZQ54	Nfasc	0.748588	1.11218	0.0653956	-1.37741	-0.548748
Q99JR5	Tinagl1	0.283023	1.04774	0.584351	-1.52626	-0.388854
Q14BB9	Map6d1	0.173445	1.66318	-0.432476	-0.826362	-0.577787
Q3U6D2	Rcc1	0.617053	1.30955	-0.598511	-1.24033	-0.0877659
Q3U1B1	Gnb1	1.09129	0.239328	0.428565	-1.59401	-0.165178
Q9D2G2-2	Dlst	0.912639	1.13327	-0.168355	-1.15308	-0.724467
Q54AE3	Gnb3	0.988223	-0.377957	0.392482	-1.55583	0.553086
Q3TTN3	Vdac3	1.03623	0.841133	-0.503101	-1.40173	0.0274734
E9PUL5	Prrt2	-0.0875547	1.46415	-0.577689	-1.17268	0.373773
Q4VAE8	Ndufb4	0.108733	-0.25666	1.32742	-1.44551	0.266017
A0A2R8VHK1	Cyc1	0.295119	1.62385	-0.542247	-0.819349	-0.55737
Q91V14-2	Slc12a5	-0.975466	-0.965235	0.622702	0.00307619	1.31492
Q9QUP5	Hapln1	0.961497	1.21639	-0.736793	-0.806187	-0.63491
D3Z4Q8	Igsf8	0.126874	1.55784	0.0356976	-0.665481	-1.05493
P99024	Tubb5	0.319112	1.03474	0.725641	-1.30318	-0.776315
P99028	Uqcrh	-0.943754	-0.605617	1.63144	0.155926	-0.237997
Q3USW3	Opalin	0.683729	1.34885	-0.677477	-1.08742	-0.26769
A0A088DEG2	Shank3	1.25265	-0.678993	-0.117707	0.734324	-1.19027
Q8VEE3	Hist2h2bb	0.647544	1.40923	-0.436208	-1.02402	-0.596548
Q9JLZ3-3	Auh	1.13986	-1.05191	0.128701	0.773204	-0.989846
Q3TRX4	Palm	0.548553	1.02738	0.0628836	-0.0141812	-1.62463
Q8C622	H2bc22	1.2308	0.124508	0.548818	-1.3737	-0.530426
Q3V159	Lmnb2	0.858806	1.23479	-0.309713	-1.05117	-0.732709
P16330	Cnp	0.357836	1.50461	-0.472277	-1.15267	-0.2375
Q7TSJ2	Map6	0.888738	-1.35854	1.0789	-0.391111	-0.217979
Q3V4C9	Aldh3b1	-0.415251	1.29773	0.826125	-0.879923	-0.828682
P63213	Gng2	0.540415	0.982896	0.249513	-1.63078	-0.142048
Q791V5	Mtch2	-0.252426	1.13733	-1.46218	-0.122564	0.699837
P14733	Lmnb1	1.23563	0.599054	0.174963	-1.18427	-0.825374
Q8BMF4	Dlat	0.81572	1.11899	-0.792945	-1.20408	0.0623121
Q3V2K0	1700071K01Rik	0.673948	1.26458	-0.125438	-1.28552	-0.527575
Q9WU64	Gykl1	0.783666	1.19526	-0.467514	-1.30182	-0.209589
Q3TJD4	Atp5pb	0.682293	1.3213	-0.291817	-1.20113	-0.51065
Q497P1	Stx1a	-0.241497	1.68925	-0.207204	-0.991568	-0.248977
A0A494BB84	Sfxn3	0.761616	1.34698	-0.653421	-0.972391	-0.482784
Q8CGD9	Atp1a3	-0.965831	-1.19506	0.939873	0.539115	0.681905
Q61411	Hras	0.706761	1.3818	-0.576635	-0.996436	-0.515489
Q9D037	Atp5l	0.703098	1.25125	-0.214817	-1.30617	-0.433367
P53395	Dbt	0.770252	0.382023	-0.217089	-1.6458	0.710617
A0A0A6YWA9	Gnai2	0.789665	1.15664	-0.198474	-1.35959	-0.388248
Q9CPQ8	Atp5mg	0.690116	1.25506	-0.189712	-1.30886	-0.446603
Q0VDV7	Kras	0.76803	1.2882	-0.329954	-1.13861	-0.587671
Q3TMF4	Nras	0.76803	1.2882	-0.329954	-1.13861	-0.587671
Q675B0	Kras2	0.76803	1.2882	-0.329954	-1.13861	-0.587671
Q53WZ3	Ki-ras	0.76803	1.2882	-0.329954	-1.13861	-0.587671
E9PZ16	Hspg2	0.677238	1.31546	-0.163952	-1.1509	-0.677848
Q3TIG8	Vdac1	1.06093	0.982265	-0.339191	-1.26596	-0.438038
A0A0R4J036	Nefm	1.39303	0.51063	-0.0190957	-1.0485	-0.836064
A0A3B2WBF0	Sod2	0.533184	1.16583	0.227514	-1.43709	-0.489438
P05202	Got2	1.02913	0.917648	-0.0188131	-1.31034	-0.61763
Q3TIC8	Uqcrc1	0.976382	0.932895	-0.225817	-1.43687	-0.246594
P08249	Mdh2	-0.64428	-0.00245207	1.03799	-1.29811	0.906856
Q9D9P1	Chchd3	0.369071	1.43876	0.0728908	-1.04006	-0.840666
D3Z187	Cd47	-0.288093	-0.661994	-0.187529	1.75129	-0.613671
A2ARP5	Ckmt1	0.634616	1.23809	-0.174137	-1.39312	-0.305451
F6Y6V5	Ndufb5	0.770166	1.28504	-0.204447	-0.902458	-0.948304
Q8R464	Cadm4	0.483337	1.48199	-0.242012	-0.746266	-0.977045
Q80TQ3	Nefh	0.74615	0.995029	0.258753	-1.43949	-0.560446
V9GXV0	Idh3b	-0.908634	-0.793182	1.35737	-0.394992	0.739434
Q64478	H2bc9	0.679682	1.42319	-0.545069	-0.746497	-0.811303
Q64475	H2bc3	0.736238	1.38378	-0.53806	-0.756919	-0.825034
B2RTK3	H2bc14	0.678101	1.42438	-0.546122	-0.747026	-0.809334
Q6ZWY9	H2bc4	0.677952	1.42448	-0.546148	-0.747057	-0.809231
Q8CBB6	H4bc24	0.733682	1.38549	-0.537454	-0.756549	-0.825168
Q8CGP1	H2bc12	0.733682	1.38549	-0.537454	-0.756549	-0.825168
Q921L4	LOC665622	0.733682	1.38549	-0.537454	-0.756549	-0.825168
A0JLV3	Hist1h2bj	0.734879	1.38488	-0.539036	-0.757544	-0.823181
P10853	H2bc7	0.734812	1.38494	-0.539096	-0.757533	-0.823118
Q8CGP2-2	Hist1h2bp	0.734824	1.38496	-0.539365	-0.757483	-0.822937
Q3U4Y0	H1f0	-0.0978674	1.66402	-0.0595661	-0.957023	-0.549563
Q05BL6	Marcks	0.789634	0.7683	0.453112	-1.53407	-0.476973
P10922	H1-0	0.33702	1.52161	-0.218898	-1.11891	-0.520813
F7BLT7	Gnao1	0.932252	1.06431	-0.350656	-1.33319	-0.312723
O08553	Dpysl2	0.825666	1.27533	-0.409138	-1.06184	-0.630013
Q9D6H6	Ndufb3	1.45224	0.540698	-0.391163	-1.08618	-0.515595
Q9D2U9	Hist3h2ba	0.698829	1.41167	-0.555511	-0.802223	-0.752769
Q8CGP0	H2bu1	0.712831	1.40133	-0.545923	-0.798406	-0.769838
Q64524	H2bc21	0.661335	1.43654	-0.554004	-0.784357	-0.759512
Q3UMG4	Ina	0.803515	1.12946	0.100865	-1.02836	-1.00548
Q3TJH1	Gnai3	-1.1886	-0.844611	1.23965	0.50227	0.291297
A0JNS9	H2bc1	0.707336	1.41312	-0.656463	-0.741165	-0.722832
O55126	Nipsnap2	0.197752	1.38366	-0.688896	0.319745	-1.21226
A2AUK5	Epb41l1	1.09953	1.06937	-0.629873	-0.95176	-0.587271
Q9DCT2	Ndufs3	1.13574	0.895745	-0.108238	-1.11423	-0.809014
O89052	Tuba1b	0.624351	1.41193	-0.532667	-1.07	-0.433614
Q3V2V2	Phb2	0.551113	1.33912	-0.179671	-1.30681	-0.403752
Q8K4Z3	Naxe	0.86778	0.968819	-0.341668	-1.48034	-0.0145925
B2RSH2	Gnai1	-1.09618	-0.941354	1.26717	0.455137	0.315229
Q9CVR0	Tubb4b	-0.369408	0.948749	0.266835	-1.54874	0.702569
P43276	H1-5	0.653038	0.303777	1.11597	-0.827063	-1.24573
Q1WWK3	H1f5	0.679755	0.292067	1.10668	-0.855111	-1.22339
Q3SYJ1	Dpysl5	0.659233	1.12547	-0.197891	-1.50072	-0.0860931
F6XVM5	Atp5o	-0.120362	0.608332	0.438087	-1.6867	0.760641
Q3V132	Slc25a31	-0.00779087	1.48931	-0.302643	-1.29493	0.11605
Q8VED9	Lgalsl	-0.166542	-1.68244	0.638035	0.579186	0.631759
Q9D051	Pdhb	0.85782	1.23511	-0.336821	-1.08205	-0.674065
A0A0J9YUL3	Septin11	0.490853	1.01013	0.0262878	-1.65013	0.122857
Q9EPK3	Ndufb9	0.0133848	-0.632194	1.72516	-0.630583	-0.475764
O55125	Nipsnap1	1.45101	0.133157	0.216989	-0.578342	-1.22281
A2AQR0	Gpd2	1.01571	-0.433964	0.757216	-1.47887	0.139908
B7ZC46	Septin8	0.371968	1.06384	-0.139814	-1.61509	0.319095
Q05DD2	Nefl	0.535104	1.41115	-0.221326	-1.16712	-0.557814
Q91XV3	Basp1	0.743885	0.946748	0.319142	-1.46795	-0.541825
Q9CQ75	Ndufa2	-0.506586	-0.611969	1.5889	-0.840829	0.370481
A0A0G2JDA6	Cox6c	0.884255	0.41783	0.284846	-1.71629	0.129356
D3Z563	Dbi	-0.190892	1.75571	-0.557669	-0.680893	-0.326253
Q3U4K3	Ndufv3	0.604082	1.39091	-0.33241	-1.15367	-0.508914
A0A0A0MQA5	Tuba4a	0.876481	1.25474	-0.618919	-1.01191	-0.500389
Q9DB20	Atp5po	1.01512	0.600312	-0.0224094	-1.61499	0.0219676
P17710-4	Hk1	0.522502	1.36853	-0.283606	-1.29452	-0.312906
A0A2R8VHF3	Gm49450	0.108146	1.508	-0.0516929	-1.27609	-0.288366
O08756	Hsd17b10	0.565431	1.20052	0.0247686	-1.45887	-0.331852
Q62363	Tubb2a	0.131748	0.670724	0.081197	-1.69398	0.810313
O55131	Septin7	-0.946402	0.84017	1.20167	-0.968685	-0.126755
Q61361	Bcan	0.644277	1.42529	-0.401287	-0.854848	-0.813429
B2RSN3	Tubb2b	-0.300434	0.359647	0.146236	-1.46982	1.26437
Q68FM0	Septin5	1.52358	0.18051	-0.146554	-1.23247	-0.325057
Q9DCS9	Ndufb10	0.530159	1.39632	-0.17266	-1.19431	-0.559501
O08599	Stxbp1	0.546717	0.771106	0.478734	-1.69311	-0.103452
A0ZNJ2	Hibadh	0.882988	0.950592	-0.0236533	-1.4873	-0.322629
Q3TT92	Dpysl3	1.50299	-0.611742	-0.51679	-0.904727	0.530265
Q80ZJ1-2	Rap2a	1.33219	0.783248	-0.433659	-0.771821	-0.909958
Q8BU31	Rap2c	1.33219	0.783248	-0.433659	-0.771821	-0.909958
Q9CZB4	Apool	-0.179693	1.75653	-0.700223	-0.500734	-0.375875
P56391	Cox6b1	0.755833	0.90117	0.112708	-1.60526	-0.16445
Q5EBI8	Atp5k	-0.0131881	0.575395	0.678139	-1.72463	0.484283
Q9CVH5	Gk	0.879627	0.159545	-0.273442	-1.573	0.807274
D3Z6F5	Atp5a1	0.778229	1.24605	-0.254194	-1.20947	-0.560621
Q8K3Q4	Actn2	1.27931	-0.912485	-1.11737	0.392156	0.358385
B2RS41	Aldh5a1	0.722882	1.309	-0.391713	-1.18438	-0.45579
Q3UMM1	Tubb6	-0.573051	0.872689	-0.0325716	-1.33214	1.06507
D3YTQ8	Ndufa5	0.452366	1.45189	-0.153441	-1.1315	-0.619308
Q9D6F9	Tubb4a	-0.119093	0.673262	0.191037	-1.64114	0.895934
P97807-2	Fh	0.900094	0.792273	0.2773	-1.50706	-0.462606
M0QWX7	Cox4i1	-1.04113	-0.616433	1.17655	-0.479255	0.960269
Q9D846	Ndufc2	0.226161	0.846872	0.935126	-1.4169	-0.591257
Q5DTK0	Septin3	-0.323876	1.05795	0.971	-1.28806	-0.417012
Q8R1I1	Uqcr10	0.281	1.61592	-0.743492	-0.362396	-0.791032
Q3THU8	Slc25a3	1.04491	1.09886	-0.379496	-0.894483	-0.869796
Q149Z9	H1f3	0.683692	1.31118	-0.145324	-1.12705	-0.722504
P43277	H1-3	0.679657	1.31344	-0.145761	-1.13027	-0.717063
D3YUN8	Vdac2	1.49826	0.426049	-0.612103	-1.06724	-0.244965
A0A2R8VHM8	Aco2	-0.865701	-1.07378	0.278299	1.39643	0.264747
Q8R3M4	Atp1a1	0.501593	1.35865	-0.252633	-1.32651	-0.281095
Q3TQP7	Acat1	0.00901661	1.33219	0.0668518	-1.48806	0.0799929
D3Z7J9	Hspd1	-0.322726	1.12872	0.696997	-1.46091	-0.0420786
D3Z7S4	Atp5d	0.680827	1.41901	-0.552769	-0.875124	-0.67194
Q9D3D9	Atp5f1d	0.664405	1.42297	-0.518718	-0.915288	-0.653372
Q06185	Atp5me	-0.489154	0.206736	1.01652	-1.46597	0.731867
Q63912	Omg	-1.57174	0.213583	1.1889	-0.0830218	0.252283
P43274	H1-4	0.425297	1.45339	-0.0388167	-0.999676	-0.840193
P61226	Rap2b	1.38875	0.711619	-0.46563	-0.739988	-0.894751
Q9DAM4	Csl	0.125344	1.61345	-0.275802	-0.388857	-1.07414
B1AU25	Aifm1	0.710388	0.864762	-0.187987	-1.62902	0.241855
P06837	Gap43	0.551314	1.02206	-0.0621203	-1.62328	0.112022
Q9JJY2	Des	1.5439	-0.219445	-0.385882	-1.16887	0.230299
Q3TLP8	Rac1	0.856806	1.2167	-0.384894	-1.16962	-0.51899
A0A2R8VI90	Ndufa6	0.85581	-0.469908	0.528665	-1.54104	0.626477
Q9D881	Cox5b-ps	0.790958	0.939631	0.045752	-1.56333	-0.213007
A0A0A6YVR0	Cox5b	0.790958	0.939631	0.045752	-1.56333	-0.213007
Q9DB77	Uqcrc2	0.143192	1.6018	-0.205124	-1.07495	-0.464909
Q3URG1	Tppp	0.253186	1.25279	0.534154	-1.0167	-1.02343
Q9DCJ5	Ndufa8	-1.10445	-1.0228	0.76377	1.01429	0.349192
P56480	Atp5f1b	0.405464	0.173315	0.616261	-1.76193	0.566894
Q8R4E6	Purg	0.252407	1.37581	0.284259	-1.21495	-0.697523
A0PJ65	Lactb	0.860749	1.03942	0.162452	-1.14335	-0.919272
Q3UL78	Cdc42	-0.718584	0.0595963	1.62295	-0.0452263	-0.918736
Q9CZU6	Cs	0.604584	1.24387	0.139887	-0.780921	-1.20742
Q8BXH2	Amph	1.1609	0.998923	-0.462348	-0.848037	-0.849435
Q9D7B3	Gnat2	-1.04929	0.809219	1.26893	-0.285616	-0.743241
Q3V3I2	Gnat3	-1.04929	0.809219	1.26893	-0.285616	-0.743241
P20612	Gnat1	-1.04929	0.809219	1.26893	-0.285616	-0.743241
Q8CE19	Syn2	0.751556	0.572805	0.520801	-1.67541	-0.169749
A0A0R4J094	Fahd2a	-0.693797	1.31036	0.0636936	-1.22505	0.5448
Q3TC72	Fahd2	-1.37204	1.44205	0.0153828	0.087923	-0.173319
A2AKV3	Atp5c1	-0.456337	-1.21307	1.32759	-0.328747	0.670559
Q3TV00	Phb	0.847772	0.730539	0.00755354	-1.65608	0.0702181
Q9D6R2	Idh3a	-0.0050482	0.454123	1.26656	-1.45693	-0.258707
B1ASE2	Atp5h	0.812855	1.22633	-0.188159	-1.13388	-0.717146
O08539	Bin1	0.228557	0.542444	0.607184	-1.76964	0.391449
P35486	Pdha1	0.640354	1.42139	-0.70523	-0.954111	-0.402401
Q8C163	Exog	-0.404714	1.5488	0.299538	-1.11275	-0.330875
H3BKG7	Fh1	-0.166757	1.56773	0.230786	-1.07066	-0.5611
Reverse_sp|P15864|H12_MOUSE	H1-2	0.537245	1.37806	-0.0412976	-1.10235	-0.771654
Q3UXH2	H1f2	0.536472	1.37759	-0.0396727	-1.10481	-0.769581
P26443	Glud1	0.368594	1.26006	0.201341	-1.44481	-0.385193
Q3TJS0	Flot1	0.564312	-1.69029	0.803601	-0.0905231	0.412905
Q91WS0	Cisd1	0.859547	0.892847	0.388592	-1.17318	-0.967805
Q3UTB8	Grpel1	-0.198929	1.07127	-0.244807	-1.44425	0.816711
Q8K596	Slc8a2	0.558494	1.14313	-0.0742297	-1.53882	-0.0885741
Q6ZPY3	mKIAA1087	0.558494	1.14313	-0.0742297	-1.53882	-0.0885741
D3Z7U4	Mecp2	0.113677	-0.355146	0.475406	-1.46002	1.22608
Q03265	Atp5f1a	-0.626179	-1.31794	1.24808	0.536443	0.159592
Q8JZS0	Lin7a	0.978679	1.07613	-0.226136	-0.630654	-1.19802
Q99LC3	Ndufa10	0.738969	1.02855	0.112484	-1.49505	-0.384946
O08749	Dld	1.20682	0.727691	0.0648817	-0.925346	-1.07405
Q8R5L1	C1qbp	0.663279	1.2549	0.0432286	-0.807722	-1.15369
A2A5Y6	Mapt	0.339941	0.204169	1.393	-0.854281	-1.08283
Q9JI95	Hspe1-rs1	0.693975	0.577646	0.462418	-1.7236	-0.010443
Q3TJB4	Sh3gl1	0.907561	1.00767	-0.104268	-1.41059	-0.400371
Q07133	H1-6	0.500063	1.47501	-0.286087	-1.0263	-0.662679
I7HFT9	H1f6	0.341828	1.52691	-0.203987	-1.08175	-0.583007
Q9DCX2	Atp5pd	0.822926	1.17517	-0.169419	-1.2615	-0.567173
P12787	Cox5a	0.512481	1.4612	-0.249462	-1.02573	-0.698494
A0A0J9YVD2	Ptprz1	0.599003	0.63446	0.795106	-1.53817	-0.490398
Q9JKC6	Cend1	-0.503583	0.378079	0.806028	-1.50693	0.826404
Q91VR2	Atp5f1c	0.514778	-1.25371	1.14144	-0.825486	0.422972
Q9R1T4-3	Septin6	0.11155	1.07946	0.546067	-1.58107	-0.156002
Q9D6X2	Prdx5	-0.268136	-0.726488	1.45324	-0.998481	0.539867
P09041	Pgk2	0.856024	1.28033	-0.619037	-0.975046	-0.542271
Q64433	Hspe1	0.731356	0.263347	0.630593	-1.72843	0.103138
Q9QYB8-3	Add2	0.633527	1.14617	0.0634884	-1.46115	-0.382027
D6RIL6	Idh2	0.78244	1.2802	-0.459775	-1.15702	-0.445854
O09114	Ptgds	0.184094	1.22075	-1.32293	0.560028	-0.641944
P63260	Actg1	0.732824	1.37818	-0.719719	-0.892841	-0.498439
A2APM7	RP23-163L4.1-012	1.02529	0.272054	-0.454525	-1.49682	0.654003
A2APM8	RP23-163L4.1-010	1.02529	0.272054	-0.454525	-1.49682	0.654003
Q3USU5	Slc1a2	1.02529	0.272054	-0.454525	-1.49682	0.654003
A0PJE6	Pccb	0.790792	0.500297	0.218491	-1.73896	0.229384
Q9CR68	Uqcrfs1	1.27388	0.8246	-0.636635	-1.0652	-0.396642
O88951	Lin7b	0.373643	1.20063	0.275405	-0.362523	-1.48715
A0A0A6YX78	Car2	0.811086	1.13031	-0.210096	-1.37638	-0.354921
Q66L47	Gnal	-0.297886	1.43224	0.597935	-0.834546	-0.897746
Q9JIW9	Ralb	0.242281	1.28202	-0.635497	-1.3101	0.421297
P68369	Tuba1a	0.705469	1.30635	-0.433558	-1.21476	-0.363504
P51881	Slc25a5	-0.577924	-0.85502	1.19158	-0.741279	0.982644
Q9DBC7	Prkar1a	0.0758656	-0.404766	0.385383	-1.38476	1.32828
P63321	Rala	0.122569	1.31567	-0.456441	-1.37512	0.393314
Q62362	Tuba-rs1	0.380842	0.865481	0.261093	-1.72879	0.221377
D3Z2Y8	Bdh1	0.628308	1.2081	0.0426769	-1.37452	-0.504572
P62897	Cycs	-0.619681	-1.31458	1.26524	0.512356	0.156669
Q3TIZ0	Tuba1c	0.517507	1.49823	-0.518246	-0.969733	-0.527758
Q8BH95	Echs1	0.949293	1.13852	-0.369462	-1.16719	-0.551159
Q3USC2	Ntm	0.496907	1.52627	-0.52563	-0.862709	-0.63484
Q8C729-2	Fam126b	-0.394105	1.38764	0.0358744	0.31836	-1.34777
Q5FW91	Tuba3a	0.493678	1.52249	-0.576575	-0.906401	-0.533195
A2AQ07	Tubb1	1.07511	1.08596	-0.647152	-0.980627	-0.53329
Q9D855	Uqcrb	-1.47544	0.792056	0.459976	0.804233	-0.580827
A0A068BEQ2	H2-Ke6	0.0624999	-1.32805	1.36065	0.386315	-0.481424
P50171-2	Hsd17b8	0.0624999	-1.32805	1.36065	0.386315	-0.481424
Q9CTR1	Macroh2a2	0.0728395	0.953305	1.00042	-1.13892	-0.887646
P12960	Cntn1	-0.194325	-0.506633	1.147	-1.29318	0.847137
Q9JJZ2	Tuba8	0.476881	1.49926	-0.485234	-1.04375	-0.447152
O55042-2	Snca	0.863872	0.391386	0.748532	-0.485826	-1.51796
Q61276	Actb	0.787331	0.802556	-0.0478182	-1.64988	0.107811
Q3U4G8	Coro2a	0.0426945	-1.31258	0.0493785	-0.263839	1.48434
Q3TVD9	Mccc1	0.221084	1.59768	-0.277233	-1.02914	-0.512388
Q8BMS1	Hadha	0.873287	1.10721	-0.173875	-1.3212	-0.485424
Q8K1M3	Prkar2a	0.0304201	1.60616	-0.0541107	-1.07784	-0.504633
F7CPX0	Sgip1	-0.199155	-0.322422	1.21499	-1.38106	0.687651
Q925I1	Atad3	0.891615	0.860342	-0.0237688	-1.56085	-0.167334
Q9CW19	Cnrip1	0.902969	1.25681	-0.622762	-0.902751	-0.634264
P61264	Stx1b	0.681333	0.972463	0.312383	-1.51204	-0.454134
Q99LJ3	Actn1	-0.368586	-1.55573	0.755862	0.892352	0.276101
Q60597	Ogdh	0.640601	0.609575	0.72658	-1.59515	-0.381604
Q8CDE0	Flot2	1.22326	0.368259	-0.102536	-1.53473	0.045746
Q3TJ95	Cltb	0.969131	1.20371	-0.607411	-0.876646	-0.68878
P40142	Tkt	-0.122206	1.49883	-0.158938	-1.30596	0.0882681
O88935	Syn1	0.206492	0.838784	0.751429	-1.63152	-0.165181
Q3V2X9	Prkar2b	-0.0377693	0.937037	0.482199	-1.67404	0.292577
Q3TYL3	Opcml	-0.62639	0.307452	1.60963	-0.43409	-0.856602
A0A338P6R8	Gm49601	1.23976	0.0088104	0.604329	-1.36297	-0.489931
P48962	Slc25a4	-0.617255	-0.795839	1.18156	-0.768186	0.999717
Q61016	Gng7	-0.0189772	1.58139	-1.07569	-0.577492	0.0907631
A2A845	Mecr	-1.7582	0.630809	0.604701	0.195969	0.326722
Q8BXU5	Sh3gl2	-0.149345	-0.385707	-0.882949	1.71993	-0.301932
Q3TIP1	Slc3a2	0.0913339	1.48617	-0.215204	-1.31704	-0.0452589
Q3U9P7	Oxct1	0.465058	1.4716	-0.202988	-1.05931	-0.674363
D3YUF7	Lmna	0.611782	1.39441	-0.402171	-1.14345	-0.460574
F7CPL2	Dbn1	0.733624	1.24898	-0.0331786	-0.991962	-0.957467
Q4VA32	Acot13	0.507873	1.23617	0.135509	-1.40304	-0.476505
D3YU15	Ddah1	1.10018	1.06805	-0.630378	-0.954661	-0.583193
E9QB01	Ncam1	-0.995848	0.150268	1.23175	-1.02793	0.641756
G8JL76	Ppa2	0.564761	0.0894791	0.69058	-1.74289	0.398072
D3YVP5	Gstm7	-1.01845	1.2563	0.871791	-0.488432	-0.621205
Q99LC5	Etfa	0.623443	0.889043	0.531271	-1.49633	-0.547431
Q6ZQ49	Atp1a2	0.781642	-0.962121	1.13196	-1.07963	0.12815
D3YTM5	Prkar1b	0.708885	0.166827	-0.568545	-1.39842	1.09125
P0DP60	Lynx1	0.294716	1.62345	-0.695122	-0.76388	-0.459167
Q05BC6	Sucla2	0.124019	1.39231	0.240166	-1.35035	-0.406148
P14094	Atp1b1	0.479782	1.44862	-0.241657	-1.15189	-0.534851
Q8BH59	Slc25a12	-0.838911	-1.29997	0.480232	0.837808	0.820837
Q6VEU5	Atp5e	0.652539	1.33051	-0.219316	-1.19846	-0.565276
Q9JK48	Sh3glb1	0.746527	0.975409	0.408111	-0.897437	-1.23261
Q8R191	Syngr3	0.474323	1.27357	0.287089	-1.01354	-1.02145
P56382	Atp5f1e	0.645872	1.33297	-0.213457	-1.20065	-0.564739
Q61272	Acta1	0.567845	1.09072	0.173318	-1.54042	-0.291464
D3Z2K3	Actg2	0.699892	1.21852	-0.0589286	-1.31253	-0.546946
A0A494B9T3	Acta2	0.699892	1.21852	-0.0589286	-1.31253	-0.546946
Q9CXK3	Actc1	0.696195	1.24165	-0.131421	-1.30617	-0.500255
P00920	Ca2	-1.01017	1.03875	0.0465751	-1.01112	0.93596
Q9CTT4	Ndufs4	0.898671	-0.0274973	0.855827	-1.55918	-0.167825
Q9JLJ2	Aldh9a1	0.663887	1.3905	-0.510793	-1.06635	-0.477245
Q8R164	Bphl	-0.273346	1.62531	0.0554392	-1.08462	-0.322775
Q61644	Pacsin1	0.783706	1.19323	-0.351325	-1.32138	-0.304231
Q8BGH2	Samm50	0.391203	1.33541	0.0509521	-1.37928	-0.39828
Q8BFR5	Tufm	1.04688	0.960311	-0.087807	-1.2167	-0.702683
O70161-3	Pip5k1c	-1.11649	0.621447	0.350377	1.12922	-0.984557
Q9CZS1	Aldh1b1	-0.880317	-0.526368	1.70295	-0.103206	-0.193065
D3Z620	Syn3	0.639046	1.06487	0.397768	-1.26405	-0.837631
A2AWI9	Sh3glb2	0.836625	1.21501	-0.241283	-1.15706	-0.653298
D3YWR7	Qdpr	-0.742775	0.703771	1.31911	-1.08368	-0.196426
Q80TX7	mKIAA0567	0.354974	1.21763	0.201853	-1.51023	-0.264227
Q8BFZ3	Actbl2	0.337697	1.3162	0.105926	-1.42483	-0.334993
Q9WV98	Timm9	-0.2395	0.0609429	1.67583	-0.679409	-0.817868
F6SB80	Lsamp	1.47932	-0.396927	0.500695	-0.517434	-1.06566
V9GXQ2	Gm17087	0.752331	0.769544	0.646779	-1.27399	-0.894663
Q5FWJ3	Vim	0.921703	0.979699	-0.437553	-1.41302	-0.0508324
Q91ZZ3	Sncb	0.71157	-0.105474	1.24757	-0.604284	-1.24938
P67984	Rpl22	0.108222	0.989768	0.865354	-1.38938	-0.573965
E9PVL9	Maob	-0.0694943	1.65128	0.00957898	-0.763037	-0.828328
O54829	Rgs7	0.0847917	1.70824	-0.552837	-0.616014	-0.624186
O70443	Gnaz	0.571969	1.34749	0.00129295	-0.881444	-1.03931
Q4FJK0	Decr1	0.235483	1.17667	0.414611	-1.5132	-0.313561
Q9CV53	Gcsh	0.288204	0.994738	0.756868	-1.39016	-0.64965
Q3V3W9	Rap1a	-0.600293	1.24451	0.847227	-0.384577	-1.10687
Q99JI6	Rap1b	-0.106775	1.63201	0.0775018	-0.669597	-0.933145
C5H0E8	Gm9392	-0.563742	1.23854	0.867425	-0.449746	-1.09248
A0A3Q4EC00	Eci1	0.221223	1.46804	0.0345477	-1.25495	-0.468855
Q9WV27	Atp1a4	1.11515	-0.839091	0.662211	-1.23519	0.296915
Q3TN61	Rhoa	-0.281748	1.44113	-0.336435	-1.24573	0.422783
C0IQA7	4930544G11Rik	-0.281748	1.44113	-0.336435	-1.24573	0.422783
Q8R4N0	Clybl	0.208619	1.55564	-0.204637	-1.15289	-0.406725
O88531	Ppt1	-1.62969	-0.0284141	0.486244	0.12753	1.04433
Q9Z1W8	Atp12a	1.20294	-0.655941	0.439906	-1.34262	0.355712
O35633-2	Slc32a1	-0.232177	0.892456	-0.14073	-1.48347	0.963918
P15331	Prph	-0.263552	1.71515	-0.551806	-0.823725	-0.0760682
P51863	Atp6v0d1	0.0158604	0.600809	0.852445	-1.69189	0.222774
H3BL56	Rhoc	0.0425729	1.6101	-0.585701	-1.03023	-0.0367343
A0A494BAM8	Gstp2	0.321851	1.34479	-1.16854	-0.796044	0.297949
O08532	Cacna2d1	1.1913	0.413337	0.438961	-0.767727	-1.27587
D3YX76	Gstm2	-0.733579	1.44919	0.651815	-0.652843	-0.714586
Q2VWQ4	Gapdh	0.442663	1.50106	-0.252309	-1.0142	-0.677211
S4R2M7	Pgk1	-0.0455033	0.768885	1.14362	-1.35543	-0.511573
P52760	Rida	0.0949929	1.41146	0.38281	-0.760848	-1.12842
Q9WTP7	Ak3	0.612326	1.44798	-0.574479	-0.960354	-0.525468
P42669	Pura	0.30873	1.11077	0.00708061	-1.62248	0.195907
Q3UTJ8	Purb	-0.925522	-1.2492	0.667193	0.727067	0.780466
A8DUK0	Hbbt1	1.35134	0.660884	-0.624846	-0.255363	-1.13202
Q6IWE3	Gapd	-1.05888	0.758938	1.25477	-0.846533	-0.108298
#N/A	Hadh	1.29867	0.699397	-1.04086	-0.854623	-0.102587
Q8K0Z5	Tpm3	-0.879307	-0.674861	0.368299	-0.390069	1.57594
Q61344	Tpm2	-0.47349	-1.35372	0.0831664	0.416233	1.32781
Q8QZS1	Hibch	1.41856	-0.271797	0.552328	-1.13704	-0.562054
P17426-2	Ap2a1	0.0141971	1.24559	0.0875844	-1.54917	0.201794
P51174	Acadl	0.403692	1.31367	0.111633	-1.37614	-0.452858
D3Z1V4	Pebp1	-0.873549	1.67051	0.129807	-0.463321	-0.463449
B1ARW4	Ndufs5	-0.713307	-1.20421	1.36751	0.374295	0.175711
Q93092	Taldo1	0.850561	1.25959	-0.348369	-0.972233	-0.789547
Q3UX10	Tubal3	0.972283	1.12175	-0.442843	-1.16984	-0.481351
P14152	Mdh1	-0.81147	0.59604	1.42542	-0.938448	-0.271546
P63323	Rps12	0.399714	1.39575	0.00360443	-1.26953	-0.529535
Q8CA90	Macroh2a1	-1.21983	-0.739973	1.32572	0.371342	0.262736
D3YVD3	Eno2	0.44181	1.52398	-0.892671	-0.302419	-0.770698
Q80U89	mKIAA0034	-0.732054	1.70588	-0.242118	-0.0284078	-0.703302
A0A068BGR9	Ndufa7	-0.088395	1.58061	-0.674457	-1.00243	0.184678
Q545S0	Tst	-0.872719	-1.19972	1.11885	0.261677	0.691915
P62073	Timm10	1.00179	0.870024	0.215619	-1.12821	-0.959223
Q3V2I5	Gapdhs	-0.422532	1.62785	0.217311	-0.948405	-0.474221
A0A494B917	Hspa12a	-0.938049	1.45622	-0.0295505	-0.907348	0.418727
A0A286YDJ4	Vcl	-1.54684	0.551021	0.524474	0.912985	-0.441638
A0A1Y7VM38	Ndufs6	0.608372	0.918387	-0.908846	-1.24958	0.631665
Q62425	Ndufa4	-1.46479	0.584233	0.932962	-0.592443	0.540042
Q3U7X9	Ap2a2	0.626782	1.37531	-0.373487	-1.16786	-0.460736
B0R1E3	Hint1	-0.592534	-0.889854	1.14909	-0.693905	1.0272
Q9D6J6	Ndufv2	0.361431	1.47302	-0.654816	-0.0536076	-1.12602
Q8C9L6	Pakap	0.840484	1.10084	-0.924159	0.0873939	-1.10455
Q8BR92	Palm2	0.860966	1.11808	-0.905268	0.0165666	-1.09034
A0A0A6YW30	Ndufs2	-0.510408	-1.09044	1.47048	-0.370481	0.500857
Q8R5I6	Gstm4	-1.49711	0.682067	1.09979	0.00489531	-0.289648
A0A0U1RQA1	Septin1	1.00633	0.55743	0.141933	-1.628	-0.0776889
P19639	Gstm3	-1.47222	0.729992	1.10868	-0.142117	-0.224338
A2A813	Park7	0.130534	1.41148	0.352729	-0.758667	-1.13608
Q61287	Hbat1	1.22486	0.844572	-0.421831	-0.469407	-1.17819
A8DV41	Hbbt2	1.39119	0.417528	-0.569749	0.0122284	-1.2512
P63044	Vamp2	0.199628	-0.200282	1.61561	-0.75358	-0.861374
P02089	Hbb-b2	1.36107	0.58595	-0.729109	-0.0937412	-1.12417
P28661	Septin4	1.04299	0.626952	-0.00629251	-1.58522	-0.0784327
A0A494BAW2	Gstp1	0.486246	1.43508	-0.990781	-0.84573	-0.0848178
Q9Z2I0	Letm1	0.193167	0.990261	-1.59791	0.621277	-0.206794
V9GXA7	Gm15294	-1.11237	1.63033	-0.0803225	-0.183946	-0.253695
D6RIN4	Dynll2	0.32482	1.19878	0.348321	-1.47635	-0.395573
Q61553	Fscn1	1.01842	-0.028698	-0.954511	-1.0301	0.99489
P02088	Hbb-b1	1.33879	0.692039	-0.715955	-0.238103	-1.07677
Q544F6	Cotl1	0.0755828	-0.0981815	1.20051	-1.55064	0.372732
Q04447	Ckb	0.735932	1.15631	0.133976	-1.17218	-0.854044
D3Z2H9	Tpm3-rs7	-0.992512	-1.16742	0.883626	0.469678	0.80663
B0QZL1	Eno1	0.30464	1.54929	-1.05472	-0.205848	-0.593367
P10639	Txn	0.660471	0.905199	0.509604	-1.44465	-0.630628
Q545M7	Pvalb	-0.269247	1.46609	-0.792738	-0.932807	0.528703
Q9Z0F7	Sncg	-0.890901	-0.810536	1.11407	1.04723	-0.459867
F6WHQ7	Gstm1	-0.187374	1.54914	0.271641	-0.536288	-1.09712
P01831	Thy1	-0.150952	0.865675	0.906147	-1.54973	-0.071142
A0A494B951	Pcx	-0.360239	1.19031	0.223945	-1.4882	0.434179
A0A1D5RLD8	Gm10358	-0.365619	1.69509	-0.0560298	-0.337549	-0.935896
E9Q7L0	Ogdhl	0.047161	1.20155	0.358032	-1.55672	-0.0500239
S4R1W1	Gm3839	-0.211338	1.55317	0.29976	-0.590865	-1.05073
D3YWH3	Atp6v1a	0.361623	1.4084	-0.101975	-1.32599	-0.342061
P17751	Tpi1	0.0541224	1.51557	0.195499	-1.11056	-0.654637
Q91WH7	Atp4a	1.01005	-0.748659	1.05181	-1.13134	-0.181859
Q5FW97	EG433182	-1.43618	0.475652	0.930896	0.664481	-0.634845
Q9D593	Atp6v1e2	0.643012	1.25962	-0.175317	-1.3522	-0.37511
Q68FM2	Sptbn2	1.49736	0.527433	-0.551668	-0.949111	-0.524011
P50518	Atp6v1e1	0.0754682	1.43725	-0.00685736	-1.38332	-0.122541
Q3U9S9	Atp6v1h	0.321375	-0.422957	0.802348	-1.53961	0.838845
A0A1Y7VJ71	Cfl2	1.31769	0.558545	0.0191021	-1.22624	-0.669093
Q05920	Pc	0.425987	1.33779	-0.313409	-1.38808	-0.0622878
P38647	Hspa9	-0.744971	1.56092	0.418962	-0.805212	-0.429701
Q68FL0	Slc8a1	-1.19595	-0.460868	-0.298958	1.39943	0.556346
P01942	Hba	0.928326	1.17511	-0.527988	-0.443101	-1.13235
Q91VB8	Hba-a1	0.938728	1.17132	-0.533133	-0.457363	-1.11955
Q3TUZ9	Gm10481	-1.09296	0.599642	1.07972	0.45116	-1.03756
Q3TJY2	Wdr1	0.802466	-0.0869082	0.985367	-1.53273	-0.168197
Q3TPT3	Syt1	0.58784	1.39015	-0.237317	-1.14479	-0.595881
B1Q450	HBB1	1.14971	0.766407	-0.445683	-0.0984031	-1.37203
Q8BJ40	Gm6498	-0.576675	-1.49517	0.704699	0.663828	0.703315
Q8CEV2	3000002C10Rik	-0.56749	-1.49983	0.721513	0.639144	0.706664
P17742	Ppia	-0.840043	-1.22476	1.07321	0.221122	0.770463
P52480	Pkm	0.892617	1.12616	-0.194227	-1.25343	-0.571129
A8DUK4	Hbb-bs	0.887386	1.08098	0.0179173	-0.804665	-1.18162

## Sheet: Females
Accession	Gene	12 M	15 M	18 M	21 M	24 M
Q3UA58	Ywhaz	-0.277969	1.44349	-1.12459	0.515034	-0.555971
Q3V3I2	Gnat3	-1.47447	-0.0963967	-0.133911	1.26807	0.43671
B1AXW6	Prdx1	-0.445239	0.711881	-1.02917	-0.604906	1.36744
A0A0U1RP68	Idh2	-0.383219	0.862873	-1.20663	1.19667	-0.46969
M0QWU8	Dbi	-1.52565	0.658569	-0.289148	0.084847	1.07138
Q4FJX7	Tinagl1	-1.49557	0.231799	0.0681297	-0.105775	1.30142
Q9D6R2	Idh3a	-1.53834	-0.44364	0.370677	0.829353	0.781954
Z4YJS5	Agrn	-0.745902	-0.92024	0.210275	-0.136011	1.59188
Q3UZP7	Palm	-1.71186	0.773281	0.241581	0.640314	0.0566835
Q3TYQ2	Cltc	-1.15345	-0.504316	0.109024	1.55027	-0.00152477
Q9QZQ8-2	Macroh2a1	-1.56763	-0.419287	0.48839	0.801365	0.69716
A0A140LIU3	Cox6b1	-1.52327	0.186514	0.550673	1.1116	-0.325526
E9PWN3	Iars2	-1.24989	-0.18698	-0.274607	1.51256	0.198921
A0A075DC90	COX2	-1.47586	-0.352088	0.628774	1.13973	0.0594373
P00405	Mtco2	-1.47586	-0.352088	0.628774	1.13973	0.0594373
Q7JCZ1	mt-Co2	-1.47586	-0.352088	0.628774	1.13973	0.0594373
Q3TCQ3	Pcx	-1.17665	0.429547	-0.097537	1.43838	-0.593745
Q05920	Pc	-1.18395	0.437783	-0.0857498	1.42917	-0.597251
D3YUM1	Ndufv1	-0.859261	0.726497	0.613404	0.818476	-1.29912
A0A338P776	Atp5o	-1.50309	-0.394616	0.447757	1.13322	0.316726
B1ARW4	Ndufs5	-1.58646	-0.163536	0.813947	0.889803	0.0462461
Q91WH7	Atp4a	-1.55214	-0.0997232	0.960183	0.803965	-0.112286
Q8K0L1	Aldh6a1	-1.40245	-0.560322	1.12673	0.194213	0.641826
Q93092	Taldo1	-0.979496	-0.319711	-0.493615	1.63384	0.158979
A0A0U1RP81	Immt	-1.50053	-0.444779	0.615493	1.04408	0.285739
A0A0J9YUL3	Septin11	-1.38487	-0.558538	0.346816	1.2315	0.365101
Q9CX78	Ndufa5	-1.22384	-0.830895	0.536575	1.19008	0.328072
Q60634	Flot2	-1.70922	0.189548	0.863463	0.12589	0.530315
A0A1Y7VKP8	Ndufs6	-1.06623	-0.732329	1.11359	-0.310275	0.99524
Q80U89	mKIAA0034	-0.982532	-0.194717	0.461091	1.48228	-0.766125
Q9R0X4	Acot9	-1.28222	-0.233548	-0.432764	1.30268	0.645845
Q3UUU4	Septin6	-1.20454	-0.576621	0.129206	0.179675	1.47228
Q3U0M2	Abat	-0.404131	-0.35814	1.04296	0.995716	-1.2764
Q8K596	Slc8a2	-1.37702	-0.684675	0.30955	0.922022	0.83012
Q6ZPY3	mKIAA1087	-1.37702	-0.684675	0.30955	0.922022	0.83012
Q8BH59	Slc25a12	-1.29328	-0.8488	0.510434	0.90323	0.728418
Q8BK99	Opa1	-1.04501	-0.79607	0.846081	1.22666	-0.231665
A0A2R8VI90	Ndufa6	-1.13659	-0.89695	0.130492	1.1462	0.756848
D3Z2Y8	Bdh1	-0.391899	-1.0322	0.00668868	1.65115	-0.233744
Q9DB20	Atp5po	-1.5382	-0.409912	0.747166	0.905866	0.295078
Q6R0H7	Gnas	-1.27001	-0.258671	0.142025	1.51143	-0.124782
P97300	Nptn	-1.09065	-0.898714	0.378783	1.33554	0.275041
Q9CQ69	Uqcrq	0.310044	-1.55553	0.289426	1.16484	-0.208779
Q9DCS9	Ndufb10	-1.14794	-0.406091	0.033763	1.58493	-0.0646546
P10649	Gstm1	-1.05657	-0.386744	0.456007	1.5033	-0.515993
Q5D0A4	Stx1a	-1.22667	-0.725573	1.30879	0.478051	0.165397
A0A2R8W744	Aco2	-1.00211	0.245447	1.57562	-0.651977	-0.166979
D3Z568	Ndufb5	-0.456441	0.657019	1.42554	-0.759711	-0.866408
Q9JLZ3-3	Auh	-0.849254	-0.228455	1.54215	-0.840702	0.376261
Q5DTR4	Sptbn1	-0.883451	-0.885943	-0.288348	1.37116	0.686582
Q3TV47	Atp1b1	-1.06532	-1.00533	0.168158	1.04175	0.860747
Q80U40-2	Rimbp2	-0.571539	1.15746	0.885604	-0.252724	-1.2188
Q5DTK0	Septin3	-0.940958	-0.796735	1.36991	0.701357	-0.33357
P63213	Gng2	-1.12982	-0.810272	0.117241	1.35406	0.46879
Q9ERA8	Atp5c1	-1.07558	-1.05355	0.349163	1.00641	0.77356
A0A140LHJ4	Stxbp1	-1.2757	-0.824222	0.414197	1.06744	0.618278
Q3TWF9	Psap	-1.33272	-0.751903	0.501287	1.06892	0.51442
Q9DCS3	Mecr	-0.460316	-1.25248	0.269802	1.46497	-0.0219733
Q80TX7	mKIAA0567	-0.796348	-0.825098	0.0586884	1.63592	-0.0731653
Q91VR2	Atp5f1c	-1.03321	-1.08673	0.31834	1.01757	0.784031
B0R0E8	Ckmt1	0.347738	-0.140317	0.820544	0.638784	-1.66675
F7CPL2	Dbn1	-1.17516	-0.977403	0.702303	0.968863	0.481402
Q9D6J5	Ndufb8	-0.801447	-1.12555	0.356082	1.38966	0.181253
Q9DC69	Ndufa9	-0.737027	-1.21499	0.326447	0.287065	1.33851
Q3TXT5	Atp6v0a1	-0.932038	0.0211224	-0.788711	1.57934	0.120282
A0A668KL51	Idh3b	-0.764341	-1.36696	0.562058	0.781851	0.787396
G3UZM4	Cadm2	-0.152868	-1.64331	0.719837	0.837107	0.239238
Q3U452		-0.983449	-1.1907	0.563614	0.789711	0.820825
Q3V2X9	Prkar2b	-0.913185	-0.81338	-0.199697	1.51512	0.411142
A0A087WS35	Tuba4a	-0.461416	-0.79967	1.23314	0.915806	-0.887859
P40142	Tkt	-0.588236	-1.43782	0.41871	1.04815	0.559204
Q921G7	Etfdh	-0.919046	-1.104	0.628354	1.23079	0.163901
D3Z3C0	Septin2	-1.23745	-0.931754	0.626811	0.866533	0.675858
Q3URG1	Tppp	-0.732812	-1.15352	0.408172	1.39987	0.0782947
Q3UB92	Ppt1	-0.751669	-0.996086	-0.148604	0.390222	1.50614
Q8C4N8	Rac1	-0.82166	-1.09282	-0.135699	1.09789	0.952283
Q9CQJ8	Ndufb9	0.0556742	-1.34607	-0.11473	-0.0670574	1.47219
A0A0A6YY28	Prkar2a	-0.344161	-0.664339	-0.298157	1.77083	-0.464176
Q8VC46	Ubc	-0.711031	-0.183367	-1.06799	0.536926	1.42546
E9Q4P0	Kxd1	-0.691038	-0.190238	-1.07729	0.527769	1.4308
Q3TJS0	Flot1	-1.09955	-0.693005	0.402658	1.46394	-0.0740379
P62984	Uba52	-0.689947	-0.192323	-1.07684	0.5277	1.43141
A0A0A6YW67	Gm8797	-0.689947	-0.192323	-1.07684	0.5277	1.43141
Q8C2K3	Ubb-ps	-0.689947	-0.192323	-1.07684	0.5277	1.43141
Q5SX22	Ubb	-0.688061	-0.192652	-1.07785	0.526685	1.43188
P62983	Rps27a	-0.673969	-0.169244	-1.10803	0.536479	1.41477
Q9WV34	Mpp2	-0.0926067	-1.39669	0.479378	1.31147	-0.301549
Q8CE19	Syn2	-0.280272	-0.690124	-1.10651	1.2174	0.859511
Q60930	Vdac2	-0.0780098	-0.571687	-0.0788552	1.66725	-0.938697
D3Z4T6	Negr1	0.250726	-0.794405	-0.260622	1.60935	-0.805053
Q9CVZ1	Prps1l1	-0.703212	-1.33618	0.257756	1.07327	0.708368
S4R1U4	Ank3	-0.852131	0.429019	1.35297	-1.10796	0.178096
Q99LD8	Ddah2	-0.154744	1.42304	-1.31003	-0.321148	0.362889
Q61548	Snap91	-0.907053	1.63448	0.226069	-0.481165	-0.472333
H7BXC3	Tpi1	0.353224	1.09777	-1.52566	-0.374795	0.449465
Q6IRU2	Tpm4	0.761564	0.679293	0.630637	-0.580042	-1.49145
Q8VEJ2	Uqcrc1	-1.60548	0.607839	0.585788	0.76495	-0.353099
Q99LJ3	Actn1	-0.875684	0.866271	-0.0803905	1.15672	-1.06691
A0A494BAS3	Gstp2	-0.994189	1.64405	-0.515324	0.0632738	-0.19781
Q04447	Ckb	-0.0675958	1.26708	-0.967877	-0.960295	0.728686
Q8BMU6	Uqcrh	0.300118	0.654157	-0.856258	1.12232	-1.22034
Q99LC5	Etfa	-1.18359	1.33597	0.100936	-0.747955	0.494646
Q925I1-2	Atad3	-1.66452	-0.087526	0.489906	0.935386	0.326751
Q9WV98	Timm9	-1.62765	-0.213337	0.935874	0.551937	0.35318
Q3V3W9	Rap1a	-0.815829	0.902536	-0.685969	1.26652	-0.667256
Q9DCJ5	Ndufa8	-1.40956	-0.621612	0.940382	0.273823	0.816969
Q3U4F0	Sfxn3	-0.816911	0.697862	-0.0725108	1.28364	-1.09208
Q08642	Padi2	-0.291909	1.33624	0.305258	0.0753368	-1.42492
Q60597	Ogdh	-1.05372	-0.316241	1.62822	-0.358497	0.100246
A0A2R8VHF3	Gm49450	-1.04589	-0.580929	-0.154742	1.58277	0.198795
Q8R3M4	Atp1a1	-1.47132	-0.261679	-0.12	1.05976	0.79324
E9Q453	Tpm1	-1.58248	0.30863	0.759541	0.845092	-0.33078
O08553	Dpysl2	-1.54552	-0.459145	0.622705	0.861101	0.52086
O89052	Tuba1b	-0.913984	-0.610993	-0.22429	1.65279	0.096479
Q9JHL8	Prdx5	-1.30902	-0.842283	0.686833	0.860563	0.603912
G3UYG0	Actg1	-0.624058	0.386385	0.475138	1.14762	-1.38509
A1E281	Actb	-0.624058	0.386385	0.475138	1.14762	-1.38509
B2RS41	Aldh5a1	-0.677086	0.241617	0.520761	1.22391	-1.30921
Q3TY94	Crmp1	-1.21232	-0.304594	0.674723	1.32321	-0.481022
A0A0U1RNT8	Stx1b	-1.07582	-0.548224	1.10354	1.03123	-0.510716
Q9Z1W8	Atp12a	-0.841839	0.571158	1.43917	-0.259303	-0.90919
Q61344	Tpm2	0.228999	1.43385	0.19762	-0.683363	-1.17711
Q8VDQ8-3	Sirt2	-0.747356	0.665342	0.527225	0.92232	-1.36753
A0A1W2P870	Gatd3a	-1.1791	-0.58007	-0.308915	1.17424	0.893853
Q80TQ3	Nefh	-1.27882	-0.233521	0.149975	1.50568	-0.143312
A0A0R4IZX5	Ncan	0.2441	1.28583	-0.371841	-1.43875	0.280662
Q684I8	Idh3g	-0.898658	-0.463064	-0.0130888	1.69556	-0.320752
Q3U8W4	Sod2	-1.17346	0.489721	-0.990432	0.817334	0.856838
Q9DAS9	Gng12	-0.990603	-0.399412	-0.149462	1.67854	-0.139065
P09411	Pgk1	0.0957851	0.306254	0.165363	1.07805	-1.64545
Q63912	Omg	-1.18019	-0.123036	1.40872	0.495874	-0.601359
Q8R5L1	C1qbp	-0.835744	-1.30692	0.526496	0.736379	0.879792
Q3TPN0	Nid2	-0.203569	0.985308	-1.0617	1.09427	-0.814303
Q8CFA3	NID-2	-0.203569	0.985308	-1.0617	1.09427	-0.814303
Q9D0M5	Dynll2	-1.72652	0.201976	0.72686	0.142059	0.655622
Q3TYE5	Lsamp	-1.31259	-0.733289	1.13528	0.589389	0.32121
A0A2R8VHK1	Cyc1	-0.254617	0.180849	-0.820634	1.63654	-0.742135
P05202	Got2	-1.47971	-0.552055	0.743325	0.892333	0.396108
Q9DC07	Nebl	-1.40721	-0.356335	0.874933	1.04948	-0.160867
A0A338P729	Septin5	-0.908641	-1.16032	0.297314	0.59404	1.17761
F2Z471	Vdac1	-1.22861	-0.903428	0.799275	0.937817	0.39495
A0A0G2JGY4	Mdh2	-1.05026	-1.00933	0.645809	1.18739	0.226381
P21279	Gnaq	0.175202	1.62592	-0.717584	-0.876236	-0.207302
A0A140LI98	Uqcrc2	-1.0916	-0.888234	1.12281	0.870951	-0.0139203
A0A494BAW2	Gstp1	-0.395816	1.26375	-0.367416	0.746236	-1.24676
Q9WV27	Atp1a4	-0.996453	-0.252935	1.52509	0.400302	-0.676
A0A0U1RNQ6	Tufm	-0.169184	-1.63975	0.943739	0.526599	0.338596
B2RSH2	Gnai1	-0.53293	0.579104	0.956558	0.489312	-1.49204
Q8C1Y3	H1f0	-0.615715	-0.0448103	-1.29879	1.0589	0.900416
A0A286YCY1	Epb41l3	-0.0149419	-1.15737	0.999645	0.993547	-0.820877
P10922	H1-0	-0.610339	-0.044513	-1.30246	1.06107	0.896238
Q3V235	Phb2	-0.431217	-0.496893	0.859289	1.22319	-1.15437
G5E8G3	Opcml	-0.717363	-0.577637	0.603101	1.47481	-0.782906
Q3UNN1	Septin7	-1.26803	-0.848777	0.496536	1.04729	0.57298
Q61001	Lama5	-1.14607	0.784558	-0.753795	1.22129	-0.105988
Q64522	H2ac21	-1.0241	-0.0419251	-0.933847	1.19697	0.802904
O55126	Nipsnap2	-0.995361	-1.18738	0.739396	0.647349	0.795998
Q3UDJ7	Actn4	1.1225	1.02397	-0.573798	-0.535719	-1.03695
P13595-4	Ncam1	-0.512964	-0.143547	1.55111	0.227289	-1.12189
Q8CGP4	H2ac1	-1.03749	-0.157719	-0.754558	1.4378	0.511969
P27661	H2ax	-1.0824	-0.284997	-0.716469	1.21884	0.865025
C0HKE3	H2ac7	-1.01564	-0.22222	-0.726173	1.46319	0.500845
C0HKE4	H2ac8	-1.01564	-0.22222	-0.726173	1.46319	0.500845
C0HKE1	H2ac4	-1.01564	-0.22222	-0.726173	1.46319	0.500845
C0HKE2	H2ac6	-1.01564	-0.22222	-0.726173	1.46319	0.500845
C0HKE7	Hist1h2an	-1.01564	-0.22222	-0.726173	1.46319	0.500845
C0HKE8	Hist1h2ao	-1.01564	-0.22222	-0.726173	1.46319	0.500845
C0HKE5	H2ac11	-1.01564	-0.22222	-0.726173	1.46319	0.500845
C0HKE6	H2ac13	-1.01564	-0.22222	-0.726173	1.46319	0.500845
C0HKE9	Hist1h2ap	-1.01564	-0.22222	-0.726173	1.46319	0.500845
A3KPD0	H2ac12	-1.01564	-0.22222	-0.726173	1.46319	0.500845
Q8CGP5	Hist1h2af	-1.01564	-0.22222	-0.726173	1.46319	0.500845
Q8CGP7	H2ac15	-1.01564	-0.22222	-0.726173	1.46319	0.500845
Q8BFU2	H2aw	-1.01564	-0.22222	-0.726173	1.46319	0.500845
B2RVF0	Hist1h2ad	-1.01564	-0.22222	-0.726173	1.46319	0.500845
Q8R1M2	H2aj	-1.00626	-0.226904	-0.730853	1.46838	0.495635
Q8BYI9	Tnr	-0.924374	-0.623821	1.61664	0.230835	-0.299281
D3YYN7	Atp1a2	-1.08528	0.257727	0.297784	1.38888	-0.859112
Q91ZZ3	Sncb	0.251735	0.468872	-1.34253	1.23859	-0.61667
P02468	Lamc1	-0.907788	-0.999677	0.0364615	1.39643	0.474573
A0A0R4J1P2	Tpm3	0.728852	0.964278	0.375915	-0.675945	-1.3931
P62897	Cycs	-1.11158	-0.0405977	1.37956	0.531945	-0.759331
D3Z2F2	Hspd1	-1.21819	-0.923995	0.421582	0.906632	0.813967
Q09J73	Cnp	-0.599827	-0.45505	1.11272	1.01829	-1.07614
Q149V4	H2ac20	-0.161864	-0.29346	-1.09802	1.63562	-0.08228
Q6GSS7	Hist2h2aa1	-0.161864	-0.29346	-1.09802	1.63562	-0.08228
P46660	Ina	-0.965526	-0.781339	0.522405	1.4592	-0.234738
Q3UPC4	Hk1	-0.846546	-1.01453	0.495382	1.41637	-0.0506811
Q3T1F6	Mag	-0.477483	-0.0789604	0.645342	1.24887	-1.33777
Q9D2G2	Dlst	-1.01045	-0.752743	0.695911	1.35782	-0.290532
P43276	H1-5	-0.868343	-0.409471	-0.784707	1.44087	0.621656
Q1WWK3	H1f5	-0.868343	-0.409471	-0.784707	1.44087	0.621656
Q8R164	Bphl	-1.14449	-0.504043	1.38279	0.627168	-0.361431
B1ASE2	Atp5h	-1.13806	-0.934192	0.660146	1.15286	0.259246
Q3USI2	Lamb2	-1.36264	-0.644253	0.516326	0.326545	1.16402
Q5EBQ0	Vdac3	0.111011	-0.35006	0.970164	0.786972	-1.51809
P97807-2	Fh	-1.14831	-0.968603	0.712907	1.05509	0.348911
Q3TG92	Actc1	-0.919096	-0.203792	0.802059	1.26018	-0.939351
Q9DC70	Ndufs7	-0.860508	-0.0566792	0.165647	1.58954	-0.837999
Q8R0E8	Atp1a3	-1.09823	-0.48372	-0.00988756	1.59992	-0.00807338
Q9DCT2	Ndufs3	-0.240962	-0.20283	-1.16366	1.59579	0.0116561
Q3UHH3	Hspg2	-0.132811	0.146477	-1.4736	1.33151	0.128415
Q9EQF6	Dpysl5	0.473262	0.461217	0.436452	0.417505	-1.78844
Q543S2	Gnao1	-0.499349	-0.456654	1.02078	1.0852	-1.14998
Q61272	Acta1	-1.38622	-0.274892	0.992743	0.964235	-0.295864
Q8R1I1	Uqcr10	0.620913	1.45775	-0.520762	-0.730471	-0.827432
P63044	Vamp2	-0.231432	-1.14995	0.127037	1.58143	-0.327094
P63268	Actg2	-0.901079	-0.328657	0.857224	1.25299	-0.880474
Q3U122	Acta2	-0.901079	-0.328657	0.857224	1.25299	-0.880474
Q9JJZ2	Tuba8	-0.609041	-0.959889	-0.362106	1.56222	0.368815
Q497N4	Sh3gl3	-0.386714	0.882633	-0.626583	1.22081	-1.09015
P56480	Atp5f1b	-0.973051	-1.11548	0.211058	0.90793	0.969538
P04370-7	Mbp	-0.857672	-0.984901	1.09113	1.01661	-0.265165
B2RQQ8	Col4a2	-0.155918	-1.29763	-0.486007	0.674236	1.26532
Q3TAS8	Dpysl3	-0.402235	-0.511733	1.38161	0.648834	-1.11647
A0A0A6YWP6	Atp6v1h	0.511141	0.388838	0.464674	0.422319	-1.78697
Q91WS0	Cisd1	-0.545446	0.300989	1.4284	-1.25179	0.0678432
Q9JKC6	Cend1	-0.599669	0.144021	1.59241	-1.03623	-0.100537
Q5FW91	Tuba3a	-0.792868	-0.990548	0.059106	1.533	0.191312
Q3TIZ0	Tuba1c	-0.723202	-0.951326	-0.137828	1.58095	0.231402
P48678-2	Lmna	-0.866038	-1.04043	1.01635	1.05266	-0.162539
P68369	Tuba1a	-0.78087	-0.997765	-0.0464707	1.51548	0.309627
Q6PA04	Sptan1	-0.911575	-0.836433	0.954272	1.18546	-0.391729
Q9ERS2	Ndufa13	-1.40043	-0.524454	0.883465	0.990263	0.0511558
A0A087WNW2	Nfasc	0.328408	-0.457027	-0.735208	1.6087	-0.744871
Q62363	Tubb2a	-0.359133	-0.710054	-0.782614	1.64693	0.204868
A0A0R4J0Q5	Lmnb2	-0.880363	-0.950828	1.20126	0.897828	-0.267897
F7B6F7	Vcan	-0.634586	-1.15094	-0.203448	0.638646	1.35033
Q61885	Mog	0.887688	-1.20843	0.602793	-0.962179	0.680124
Q3TJD4	Atp5pb	-0.165046	-0.3448	1.21587	0.678084	-1.3841
A0A0R4J117	Igsf8	0.652741	0.491572	-0.988616	1.00446	-1.16016
Q8R464	Cadm4	-1.52742	-0.302051	0.57528	0.148397	1.1058
Q8BGN3	Enpp6	0.964579	0.545338	0.545537	-0.602206	-1.45325
A0A338P6R8	Gm49601	-0.816584	-1.17857	0.234884	1.29227	0.468004
Q9CR61	Ndufb7	-0.420166	0.523831	1.14658	-1.47743	0.227182
Q3V2K0	1700071K01Rik	-0.672531	-1.08351	0.363676	1.49371	-0.101353
A0A0R4J1N0	Dpysl4	-0.345679	-0.638255	0.401104	1.54489	-0.962062
Q3TQP7	Acat1	-0.940079	-1.20232	0.449982	0.98046	0.711959
Q3UJQ9	Oxct1	0.363896	0.846167	0.891024	-0.776341	-1.32475
E0CZ27	H3f3a	-0.592608	-1.34172	1.19792	0.101331	0.635074
Q61411	Hras	-0.0103549	1.55825	0.168101	-0.66939	-1.04661
Q9D051	Pdhb	-0.626616	-0.845832	1.5921	0.358504	-0.478152
P02301	H3-5	-0.584115	-1.33515	1.20731	0.068623	0.643329
P84244	H3-3a	-0.584115	-1.33515	1.20731	0.068623	0.643329
Q9D6F9	Tubb4a	-0.985685	-1.08642	1.15208	0.680945	0.239079
B2RTM0	Hist2h4	0.058362	-0.460168	0.333728	1.38887	-1.32079
P62806	H4c1	0.058362	-0.460168	0.333728	1.38887	-1.32079
Q68FM2	Sptbn2	1.08489	-1.21741	-0.131869	0.934877	-0.670482
Q8BFZ3	Actbl2	-0.391321	-0.148928	1.04355	0.890505	-1.39381
F7CFA5	Glud1	-0.901036	-1.23107	0.570774	1.03359	0.527741
A0A140LIG7	Ap2a1	0.400724	0.423507	-1.08624	1.23686	-0.974843
Q62362	Tuba-rs1	-1.11875	-0.854896	0.119856	1.30434	0.549452
Q9DCX2	Atp5pd	-0.812237	-1.31074	0.578639	0.990002	0.554341
Q3UX10	Tubal3	0.50487	-0.0147938	-0.812528	1.39263	-1.07017
D2KHZ9	Gapdh	0.788435	0.981789	-0.654869	0.268034	-1.38339
P97797	Sirpa	-0.542178	-1.10081	-0.339291	1.44635	0.535927
S4R1W1	Gm3839	0.787198	0.919094	-0.671028	0.362544	-1.39781
Q9WUM5	Suclg1	-0.46182	-1.01031	0.794653	1.31471	-0.637231
Q05DD2	Nefl	-0.798398	-1.16545	0.881819	1.10727	-0.0252406
A0A1D5RLD8	Gm10358	0.800719	0.986115	-0.65466	0.245375	-1.37755
Q8C622	H2bc22	0.457361	-0.324137	-1.58561	0.967957	0.484425
P68372	Tubb4b	-0.804652	-1.27013	1.03892	0.766389	0.269471
Q60849	Slc3a2	-0.556547	-1.36691	0.409265	1.26104	0.253152
Q91XV3	Basp1	-1.25163	-0.22841	-0.00721732	1.54214	-0.0548788
A0A1D5RM76	Tubb3	-1.0684	-0.948493	0.423956	1.30166	0.291278
Q0QEL9	Cs	0.87473	0.467888	-1.04458	0.820612	-1.11865
P08752	Gnai2	-0.413842	-0.43259	0.570555	1.41818	-1.1423
Q4VAE8	Ndufb4	-0.982727	-0.974352	-0.0743371	0.926162	1.10525
A2APL8	Slc1a2	0.588207	0.204613	0.126282	0.800176	-1.71928
P67778	Phb	-0.350435	-1.16251	0.413986	1.48504	-0.386081
Q3UIQ2	Ndufs1	-0.800869	-1.30824	0.567795	1.03229	0.509028
Q9CWF2	Tubb2b	-0.691334	-1.37203	0.877056	0.881857	0.304451
Q8BKZ9	Pdhx	0.374327	-0.833524	1.50356	-0.0984672	-0.945898
O55042	Snca	1.1827	0.923849	-0.408473	-0.585256	-1.11282
A2RSV8	Cox4i1	-1.49027	-0.0233836	-0.0715694	1.30103	0.284194
F7C0H6	Cnrip1	0.576604	-1.72464	0.760288	0.335156	0.052596
Q9D855	Uqcrb	-0.432108	-1.23632	0.43318	1.4344	-0.199148
Q8CBT5	Gna14	0.237774	0.663452	-0.349471	-1.5465	0.994743
P14733	Lmnb1	0.255981	-0.423616	-0.217853	1.54057	-1.15508
A2A815	Park7	-0.217088	0.805821	-0.708228	1.24186	-1.12237
O55125	Nipsnap1	-0.205606	-0.558432	-1.25268	1.15514	0.861577
Q9CQX8	Mrps36	0.203614	-0.525664	-0.509445	1.65611	-0.824614
A2AMH5	Slc44a1	1.14941	-0.558893	-1.23581	-0.239082	0.884373
Q8VEE3	Hist2h2bb	0.557927	-0.692293	-1.41658	0.779876	0.771068
Q62465	Vat1	-0.181988	-0.25404	-0.55621	1.74125	-0.749013
Q8VED9	Lgalsl	0.0590247	-1.06081	1.43575	0.381197	-0.815169
A0ZNJ2	Hibadh	0.635166	0.630939	0.335101	0.149201	-1.75041
Q4FK74	Atp5d	0.539771	-0.604686	0.94219	0.578828	-1.4561
Q9D3D9	Atp5f1d	0.539771	-0.604686	0.94219	0.578828	-1.4561
C5H0E8	Gm9392	0.495451	-0.340123	-1.59425	0.89545	0.543477
Q3UMM1	Tubb6	-0.497275	-1.45161	1.04616	0.719351	0.183369
P01831	Thy1	-0.0920269	-0.264637	-0.504494	1.71436	-0.853203
A2AQ07	Tubb1	-0.351009	-0.887331	1.71529	-0.109139	-0.367816
P12960	Cntn1	-0.245934	-0.814765	-1.03003	0.924685	1.16605
D3Z6F5	Atp5a1	-0.524719	-1.43006	0.135144	0.96366	0.855976
Q4FJP3	Nras	-0.164809	1.50665	0.406427	-0.80536	-0.942904
Q03265	Atp5f1a	-0.497447	-1.45004	0.147759	0.965367	0.834363
P99024	Tubb5	-0.687862	-1.39245	0.949925	0.718	0.412382
A0A1Y7VL93	Rala	-0.0264667	0.971922	0.0602418	-1.63097	0.625275
Q8BMF4	Dlat	0.659092	-1.12383	-0.024147	1.28908	-0.800187
Q99N15	Hsd17b10	0.861165	0.603462	0.488548	-0.364991	-1.58818
G3UWL7	H2az1	0.0206059	-0.735094	-0.130592	1.66453	-0.81945
Q99JI6	Rap1b	0.557316	-0.454548	-1.52035	0.997358	0.420227
D3Z2H9	Tpm3-rs7	1.23268	-0.397603	0.126535	0.47942	-1.44103
Q3TY18	Gnb4	-0.223813	-0.62059	1.75246	-0.252292	-0.655762
Q64521	Gpd2	-0.578704	-0.716362	-0.049975	1.73197	-0.386928
Q0VDV7	Kras	0.669614	0.971172	0.520921	-1.06359	-1.09812
Q8K3J1	Ndufs8	-0.246137	-1.14945	-0.413942	0.268512	1.54102
Q8BXU5	Sh3gl2	0.894502	0.534088	-0.785112	0.700802	-1.34428
Q8CBB6	H4bc24	0.456716	-1.22739	-0.92073	0.90378	0.787627
Q8CGP1	H2bc12	0.456716	-1.22739	-0.92073	0.90378	0.787627
Q921L4	LOC665622	0.456716	-1.22739	-0.92073	0.90378	0.787627
B2RTK3	H2bc14	0.409607	-1.26246	-0.858006	0.994579	0.71628
Q8CGP2-2	Hist1h2bp	0.409607	-1.26246	-0.858006	0.994579	0.71628
Q6ZWY9	H2bc4	0.409607	-1.26246	-0.858006	0.994579	0.71628
A0JLV3	Hist1h2bj	0.409607	-1.26246	-0.858006	0.994579	0.71628
P10853	H2bc7	0.409607	-1.26246	-0.858006	0.994579	0.71628
Q64475	H2bc3	0.409607	-1.26246	-0.858006	0.994579	0.71628
Q64478	H2bc9	0.409607	-1.26246	-0.858006	0.994579	0.71628
Q3THW5	H2az2	0.292157	-0.815124	0.0372902	1.49401	-1.00834
Q7TSJ2	Map6	0.426611	-1.38861	0.563904	1.06292	-0.664828
Q4VA32	Acot13	1.00767	-1.59331	-0.251651	0.545357	0.291932
A0A668KM31	Amph	-0.117933	-0.990279	1.19211	0.847093	-0.930991
Q8BPC9	Sfxn1	0.523719	-0.585913	1.01322	0.500091	-1.45111
P51863	Atp6v0d1	1.09701	-1.08692	0.0424824	-0.924063	0.871488
Q9QYB8	Add2	-0.706777	-1.20529	-0.0920782	1.1265	0.87765
P51881	Slc25a5	0.475435	-0.281969	0.529697	0.893886	-1.61705
H3BLF7	Gnb1	-0.101392	-1.34719	0.584894	1.28616	-0.422476
O88935-1	Syn1	-0.380656	-1.54765	0.426106	1.02499	0.477205
E9PWM7	Gnb2	-0.313423	-1.42231	0.153723	1.34046	0.241544
E9Q7L0	Ogdhl	0.693162	-1.11936	-0.138383	-0.739484	1.30406
O70443	Gnaz	-0.362635	-0.804968	-0.0798408	1.72737	-0.479928
P08553	Nefm	1.37329	0.199781	0.325395	-0.660984	-1.23748
Q2M4I8	Ptpns1	-0.316347	-1.23634	0.134125	1.53002	-0.111461
P62073	Timm10	-1.45338	-0.612857	0.491325	0.663943	0.910971
Q91W97	Hkdc1	0.438747	-1.71739	0.656771	0.652529	-0.0306595
P12787	Cox5a	0.478125	-1.57887	0.515363	0.941393	-0.356009
O54991	Cntnap1	0.801249	-1.09415	0.788419	0.593805	-1.08932
Q3TIE8	Dld	0.154066	-1.42367	1.38832	0.0270837	-0.145802
P35486	Pdha1	0.357699	-0.857954	0.249613	1.35866	-1.10802
P60202	Plp1	0.0558058	-1.20952	1.30183	0.569454	-0.717567
Q07133	H1-6	0.919964	-0.395518	-0.272981	1.07658	-1.32804
I7HFT9	H1f6	0.919964	-0.395518	-0.272981	1.07658	-1.32804
B6ZHC4	Epb41l1	0.682014	-1.20584	-0.881971	0.306166	1.09963
Q3U292	H1f3	0.704063	-1.07658	-0.68655	1.33981	-0.280749
Q3UGR5	Hdhd2	0.227592	-1.52618	0.0326149	-0.00597398	1.27195
P15864	H1-2	0.701318	-1.07364	-0.698964	1.33972	-0.268426
Q5SZA3	H1f2	0.701318	-1.07364	-0.698964	1.33972	-0.268426
H3BKG7	Fh1	-0.633988	-1.35279	0.219621	1.16498	0.602172
O35136	Ncam2	-0.738927	-1.01	0.0401427	1.55164	0.157145
P43277	H1-3	0.662998	-1.03568	-0.580901	1.39758	-0.443992
Q9WU64	Gykl1	-0.0776686	-1.56177	0.678066	1.04324	-0.0818632
Q9CR68	Uqcrfs1	-0.237246	-1.55807	0.256619	0.40433	1.13437
P43274	H1-4	0.686685	-1.04833	-0.607236	1.37645	-0.407567
Q4KL76	Hspe1	-0.277016	-1.62761	0.54874	0.841959	0.513931
Q9JI95	Hspe1-rs1	-0.263425	-1.6331	0.536435	0.839604	0.520483
Q9D037	Atp5l	0.859039	-1.70951	0.539097	0.171897	0.139478
Q9CPQ8	Atp5mg	0.859039	-1.70951	0.539097	0.171897	0.139478
A0A3Q4EC00	Eci1	0.404748	-0.422592	1.3818	-0.0424313	-1.32152
B1ASZ3	Gk	0.357735	-1.57252	0.315662	1.11865	-0.219533
Q64524	H2bc21	0.31645	-1.6537	-0.129672	0.543199	0.923722
Q8CGP0	H2bu1	0.241225	-1.6751	-0.067475	0.704381	0.796966
Q9D2U9	Hist3h2ba	0.241225	-1.6751	-0.067475	0.704381	0.796966
A0A2R8VK70	Cd47	-0.29191	-1.5794	0.832554	0.825657	0.213103
Q99NG1	Slc1a3	0.328939	-1.18168	1.47256	-0.56964	-0.0501766
P26645	Marcks	-0.349323	-1.55649	0.772118	0.895882	0.237809
Q9DAM4	Csl	1.19759	-0.830645	0.66126	0.160409	-1.18862
Q99LC3	Ndufa10	0.382567	-1.32198	0.235265	1.30148	-0.597334
F6Y6L6	Gm49369	0.824353	-0.144993	-0.650194	1.18463	-1.2138
Q14BB9	Map6d1	-0.0209804	-1.71555	0.582333	0.737152	0.41705
Q3TXL5	Ctsd	0.921336	-0.149205	-0.634703	1.09674	-1.23417
O08539	Bin1	0.952952	-1.49186	0.782463	0.213127	-0.456679
Q91WD5	Ndufs2	0.504568	-1.64737	0.976774	0.261506	-0.0954786
Q80UJ8	Lactb	0.0933205	-0.120837	1.42095	-1.39913	0.00569411
G5E902	Slc25a3	0.925431	-1.68606	0.436949	-0.00769181	0.331369
P48962	Slc25a4	0.609296	-1.0214	1.17306	0.297722	-1.05868
Q61644	Pacsin1	1.40218	-0.867037	0.117648	0.399979	-1.05277
Q3V331	Gnb5	-0.814463	-0.876914	1.58299	-0.113058	0.221446
Q54AE3	Gnb3	-0.0761687	-0.726173	1.70403	-0.170984	-0.730702
Q8BTB6	Atp5k	0.614067	-0.74133	0.233634	1.17423	-1.2806
Q8BNW9	Kbtbd11	1.1299	-0.633201	0.840889	-0.0684942	-1.26909
Q9JIW9	Ralb	0.51531	0.883845	0.0181808	-1.69571	0.278379
Q3UGC8	Pcca	0.356791	-1.0434	1.14311	0.600335	-1.05684
Q06185	Atp5me	0.962669	-0.570092	0.308125	0.746879	-1.44758
P63216	Gng3	0.905502	-1.62844	-0.148667	0.687089	0.184519
Q8BMS1	Hadha	-0.212044	-1.10232	1.06344	1.01359	-0.762668
Q8K3A0	Hscb	-0.825615	-0.00545998	-0.0478577	1.64979	-0.77086
A8DUL0	Hbbt1	0.741829	0.478991	0.856445	-0.632894	-1.44437
A8DUK4	Hbb-bs	0.766787	0.440529	0.8752	-0.664722	-1.41779
A8DUV3	Hbat1	0.0661393	1.05524	0.726559	-0.35529	-1.49264
P01942	Hba	0.0661393	1.05524	0.726559	-0.35529	-1.49264
Q91VB8	Hba-a1	-0.188246	0.832413	1.059	-0.260066	-1.4431
Q8K406	Lgi3	0.510584	-1.32279	-0.319654	1.35549	-0.22363
D3Z396	Ntm	-0.3073	-1.55599	0.677266	0.994549	0.19147
P03995-2	Gfap	0.530835	1.28374	-0.423754	-0.0159088	-1.37492
Q8JZS0	Lin7a	1.03082	0.941512	0.0453698	-0.927109	-1.09059
E0CX19	Hibch	0.533326	0.701858	0.451088	0.0506537	-1.73693
P84228	H3c2	0.958854	0.459951	0.640468	-0.618211	-1.44106
A1L0U3	Hist1h3e	0.958854	0.459951	0.640468	-0.618211	-1.44106
A0A1W2P768	H3c14	0.958854	0.459951	0.640468	-0.618211	-1.44106
B9EI85	Hist2h3b	0.958854	0.459951	0.640468	-0.618211	-1.44106
P06837	Gap43	1.06943	0.96138	-0.25866	-1.27007	-0.502085
Q9Z2I0	Letm1	0.595018	-0.133174	0.273258	0.91373	-1.64883
Q3TJB4	Sh3gl1	1.12673	0.868006	-0.021635	-0.864024	-1.10907
Q8C6E9	Pura	0.0689106	0.234113	0.0609498	1.20914	-1.57312
P00920	Ca2	1.44827	-0.298164	0.571892	-0.905218	-0.816781
Q9CXZ1	Ndufs4	1.04043	0.151591	0.63791	-0.277278	-1.55265
Q810U6	Ptprz1	1.12358	-1.24246	0.427618	0.53965	-0.848388
Q8CGJ6	Epb41l2	0.690235	-0.746362	0.90374	0.522382	-1.37
Q4FJK0	Decr1	1.01864	-0.250692	-0.829676	1.08188	-1.02015
A1L0V4	Hist1h3i	1.09119	-0.0457071	0.925497	-1.04984	-0.921145
P68433	H3c1	1.09119	-0.0457071	0.925497	-1.04984	-0.921145
Q6VEU5	Atp5e	1.39055	-0.40439	0.684545	-0.974305	-0.6964
P56382	Atp5f1e	1.39055	-0.40439	0.684545	-0.974305	-0.6964
B1AU25	Aifm1	1.72303	-0.642542	-0.732346	-0.0706993	-0.277443
Q3V132	Slc25a31	-0.599957	-1.28219	-0.0816362	0.807036	1.15675
Q3TTY6	Lin7c	1.45122	0.326014	0.0957755	-0.826003	-1.04701
D3Z5M4	Ank1	0.83429	-1.03524	0.320139	0.970611	-1.0898
P43275	H1-1	1.35715	-0.869813	-1.05781	0.0404216	0.530051
P70696	H2bc1	0.495807	-1.48263	0.788024	0.775873	-0.577069
A4IF59	Vim	1.45664	-0.965444	-0.0900079	0.45422	-0.855404
