# Supplementary material for: Derailed protein turnover in the aging mammalian brain
Source: Mol Syst Biol. 2024 Jan 5;20(2):120–39. doi: 10.1038/s44320-023-00009-2 (PMC10897147; doi:10.1038/s44320-023-00009-2)
Supplement: Supplementary file 2 — Dataset EV2 [file 44320_2023_9_MOESM2_ESM.xls]

## Sheet: Description
	Derailed protein turnover in the aging mammalian brain.
	Nalini R. Rao, Arun Upadhyay, Jeffrey N. Savas
	Dataset EV2: Related to Figure 2. GO:CC values for FDR, nGene, and Fold Enrichment for each cluster in males and females.

## Sheet: Males
GO:CC	FDR (-log)	nGenes	Fold Enrichment
Cluster 1
Mitochondrion GO:0005739	6.10237	43	2.3
Synapse GO:0045202	4.31876	37	2.2
Neuron projection GO:0043005	3.09691	32	2
Membrane protein complex GO:0098796	4.48149	27	2.7
Organelle envelope GO:0031967	3.09691	25	2.3
Envelope GO:0031975	3.09691	25	2.3
Mitochondrial membrane GO:0031966	5.61979	24	3.5
Mitochondrial envelope GO:0005740	5	24	3.2
Presynapse GO:0098793	4.35655	22	3.1
Axon GO:0030424	3.25181	22	2.6
Cluster 2
Mitochondrion GO:0005739	4.40894	31	2.3
Membrane protein complex GO:0098796	5.03152	23	3.2
Organelle envelope GO:0031967	3	20	2.5
Envelope GO:0031975	3	20	2.5
Mitochondrial envelope GO:0005740	4.4437	19	3.4
Catalytic complex GO:1902494	2	18	2.2
Myelin sheath GO:0043209	7.76955	17	7.5
Mitochondrial inner membrane GO:0005743	5.52288	17	5.1
Organelle inner membrane GO:0019866	5.45593	17	4.7
Mitochondrial protein-containing complex GO:0098798	5.22185	14	5.6
Cluster 3
Mitochondrion GO:0005739	14.1739	87	2.4
Organelle envelope GO:0031967	14.9586	66	3
Envelope GO:0031975	14.9586	66	3
Mitochondrial envelope GO:0005740	16.699	57	3.8
Synapse GO:0045202	3.05552	56	1.6
Mitochondrial membrane GO:0031966	16.4318	54	3.9
Organelle inner membrane GO:0019866	17.9586	48	4.8
Myelin sheath GO:0043209	26.1135	47	7.5
Mitochondrial inner membrane GO:0005743	17.9586	46	5
Membrane protein complex GO:0098796	3.39794	39	2
Cluster 4
Mitochondrion GO:0005739	2.50864	22	2.2
Neuron projection GO:0043005	2.25181	19	2.2
Plasma membrane region GO:0098590	2.82391	18	3
Membrane protein complex GO:0098796	2.14874	14	2.6
Side of membrane GO:0098552	2.58503	9	5
Transporter complex GO:1990351	2.58503	9	5.3
Mitochondrial inner membrane GO:0005743	2.13668	9	3.6
Organelle inner membrane GO:0019866	1.92082	9	3.3
Myelin sheath GO:0043209	2.36653	8	4.7
Transmembrane transporter complex GO:1902495	2.36653	8	4.8
Cluster 5
Mitochondrion GO:0005739	4.20761	32	2.4
Organelle envelope GO:0031967	2.56864	20	2.5
Envelope GO:0031975	2.56864	20	2.5
Mitochondrial membrane GO:0031966	3.34679	17	3.3
Mitochondrial envelope GO:0005740	2.95861	17	3.1
Mitochondrial inner membrane GO:0005743	2.95861	13	3.8
Organelle inner membrane GO:0019866	2.65758	13	3.5
Chromosome GO:0005694	1.4318	13	2.5
Myelin sheath GO:0043209	3.76955	12	5.2
Chromatin GO:0000785	2.22185	11	3.6

## Sheet: Female
GO:CC	FDR (-log)	nGenes	Fold Enrichment
Cluster 1
Mitochondrion GO:0005739	16.6383	101	2.3
Organelle envelope GO:0031967	16.2076	74	2.9
Envelope GO:0031975	16.2076	74	2.9
Mitochondrial envelope GO:0005740	22.1871	69	3.9
Mitochondrial membrane GO:0031966	23.6383	68	4.2
Myelin sheath GO:0043209	45.6198	67	9.1
Membrane protein complex GO:0098796	13.6383	66	2.8
Synapse GO:0045202	3.09151	63	1.6
Organelle inner membrane GO:0019866	27.0315	62	5.3
Mitochondrial inner membrane GO:0005743	27.2596	60	5.6
Cluster 2
Mitochondrial inner membrane GO:0005743	7.19382	50	2.4
Neuron projection GO:0043005	2.11919	32	1.8
Synapse GO:0045202	1.63827	31	1.6
Organelle envelope GO:0031967	3.10791	28	2.3
Envelope GO:0031975	3.10791	28	2.3
Mitochondrial envelope GO:0005740	4.40894	25	3
Membrane protein complex GO:0098796	2.65758	25	2.2
Mitochondrial membrane GO:0031966	4.45593	24	3.1
Mitochondrial inner membrane GO:0005743	6.06048	22	4.3
Organelle inner membrane GO:0019866	5.55284	22	3.9
