# Supplementary material for: Derailed protein turnover in the aging mammalian brain
Source: Mol Syst Biol. 2024 Jan 5;20(2):120–39. doi: 10.1038/s44320-023-00009-2 (PMC10897147; doi:10.1038/s44320-023-00009-2)
Supplement: Supplementary file 3 — Dataset EV3 [file 44320_2023_9_MOESM3_ESM.xls]

## Sheet: Sheet1
	Derailed protein turnover in the aging mammalian brain.
	Nalini R. Rao, Arun Upadhyay, Jeffrey N. Savas
	Dataset EV3: Related to Figure 3. 14N FA values for each quantified protein in male and female cohorts. GO:CC values for FDR, nGene, and Fold Enrichment for each cluster in males and females. Comparision of FA from proteins identified in female insolubleome compared to FA from female global analysis.

## Sheet: Female
Accession	Protein	12M	15M	18M	21M	24M
P18872	Gnao1	0.132391	0.133687	0.148758	0.154435	0.165013
P46660	Ina	0.232569	0.183151	0.247191	0.206026	0.216112
O08553	Dpysl2	0.0722912	0.06964	0.100135	0.0900516	0.0955772
Q9D6F9	Tubb4a	0.107814	0.110813	0.127604	0.119564	0.124632
P16330	Cnp	0.33558	0.383653	0.367152	0.394693	0.344619
P02468	Lamc1	0.489358	0.632131	0.670993	0.688037	0.468201
P02463	Col4a1	0.74227	0.761504	0.702248	0.771397	0.746256
P60202	Plp1	0.678127	0.648493	0.688718	0.685634	0.674203
Q9ERD7	Tubb3	0.106796	0.106293	0.113791	0.123751	0.13293
Q8CGP2	Hist1h2bp	0.370003	0.360959	0.364539	0.36786	0.384224
P05213	Tuba1b	0.086963	0.0824011	0.0947392	0.0989603	0.102045
P56480	Atp5f1b	0.0986098	0.101488	0.111858	0.106509	0.121393
P05202	Got2	0.0819001	0.0788928	0.11772	0.0880054	0.0658096
Q05793	Hspg2	0.638228	0.714248	0.738658	0.717626	0.675693
Q9D6R2	Idh3a	0.100632	0.110749	0.103231	0.100416	0.0956017
Q7TMM9	Tubb2a	0.119131	0.121281	0.134957	0.1451	0.147806
Q6ZWY9	H2bc4	0.370003	0.360959	0.364539	0.36786	0.384224
P04370	Mbp	0.581401	0.572498	0.58515	0.60125	0.582185
P10854	H2bc14	0.370003	0.360959	0.364539	0.36786	0.384224
P10853	H2bc7	0.370003	0.360959	0.364539	0.36786	0.384224
P99024	Tubb5	0.109781	0.113713	0.128645	0.135176	0.136729
Q64525	Hist2h2bb	0.370003	0.360959	0.364539	0.36786	0.384224
Q64478	H2bc9	0.370003	0.360959	0.364539	0.36786	0.384224
O08599	Stxbp1	0.0549706	0.052343	0.0554085	0.068418	0.0694851
Q64475	H2bc3	0.370003	0.360959	0.364539	0.36786	0.384224
P68372	Tubb4b	0.109073	0.116111	0.135756	0.134443	0.145602
P68369	Tuba1a	0.0828014	0.073336	0.0916777	0.0980708	0.100478
P68368	Tuba4a	0.0845463	0.0940491	0.100336	0.0961442	0.104163
P62806	H4c1	0.494594	0.511622	0.469226	0.441929	0.490316
P63038	Hspd1	0.102635	0.0687109	0.0684552	0.0948458	0.0969906
P08249	Mdh2	0.110003	0.093526	0.106152	0.109783	0.122736
Q6PIC6	Atp1a3	0.04061	0.159708	0.0483002	0.0683834	0.0545033
P08553	Nefm	0.254888	0.187075	0.241017	0.191562	0.218568
P08551	Nefl	0.201664	0.209099	0.224665	0.186659	0.214384
P63260	Actg1	0.0225219	0.029216	0.0246431	0.026386	0.0268497
Q61292	Lamb2	0.63446	0.649634	0.701967	0.690193	0.599115
P60710	Actb	0.0225219	0.029216	0.0246431	0.026386	0.0268497
Q7TQD2	Tppp	0.0474069	0.0337753	0.0828146	0.070233	0.0656635
P43274	H1-4	0.247635	0.256027	0.293404	0.282262	0.261016
Q99KI0	Aco2	0.0581434	0.0662786	0.0714929	0.0629588	0.0766321
P10922	H1-0	0.333833	0.339011	0.329762	0.39252	0.365776
P68033	Actc1	0.0242043	0.0240412	0.0246431	0.0281655	0.0278569
Q8VDN2	Atp1a1	0.0291503	0.188518	0.0418602	0.13524	0.0359009
Q6PIE5	Atp1a2	0.0330421	0.205422	0.0691618	0.148343	0.0294185
Q03265	Atp5f1a	0.0725803	0.0685996	0.126107	0.154378	0.126536
P16546	Sptan1	0.362092	0.550635	0.411904	0.144007	0.11232
Q922F4	Tubb6	0.118914	0.113246	0.13674	0.137122	0.160581
P12960	Cntn1	0.0221528	0.0808363	0.0141321	0.0538547	0.04141
P68373	Tuba1c	0.0898682	0.0822443	0.083664	0.10155	0.101437
P84244	H3-3a	0.646848	0.649124	0.669066	0.680581	0.695198
P02301	H3-5	0.646848	0.649124	0.669066	0.680581	0.695198
P43006	Slc1a2	0.0536661	0.0638732	0.06925	0.0641088	0.103423
P62874	Gnb1	0.148877	0.215016	0.20043	0.227217	0.219297
P48962	Slc25a4	0.0879801	0.0852835	0.0973563	0.0966124	0.0946688
Q9CZ13	Uqcrc1	0.21937	0.143808	0.166976	0.120608	0.14346
Q64523	H2ac20	0.318258	0.34459	0.281762	0.251057	0.270288
Q6GSS7	Hist2h2aa1	0.318258	0.34459	0.281762	0.251057	0.270288
P08122	Col4a2	0.727901	0.694507	0.72003	0.747166	0.72715
P30275	Ckmt1	0.0614302	0.0840793	0.0729646	0.0384716	0.0696179
Q61001	Lama5	0.547268	0.670209	0.629019	0.572882	0.603336
contaminant_KERATIN02		0.905245	0.87194	0.849877	0.882654	0.721737
contaminant_KERATIN22		0.482944	0.712478	0.823622	0.673461	0.774441
P43277	H1-3	0.251809	0.253117	0.293404	0.266177	0.257471
P52480	Pkm	0.124664	0.126315	0.176205	0.00329885	0.0392606
Q60932	Vdac1	0.45098	0.0864822	0.115544	0.0975438	0.0989992
P11798	Camk2a	0.0207664	0.0199111	0.0582775	0.0470684	0.173212
P61264	Stx1b	0.127457	0.0462649	0.146418	0.055383	0.122775
Q9CWF2	Tubb2b	0.122706	0.136703	0.134607	0.144185	0.147031
Q7TSJ2	Map6	0.198695	0.130997	0.125462	0.184454	0.251245
P19246	Nefh	0.162167	0.212861	0.155473	0.177607	0.19389
P16858	Gapdh	0.0388394	0.0334077	0.00965262	0.0156684	0.00539782
Q64436	Atp4a	0.0266679		0.0190739	0.0297349	0.0337592
Q61644	Pacsin1	0.406961		0.121467	0.29886	0.448904
Q62261	Sptbn1	0.264941		0.269428	0.232643	0.111281
Q68FD5	Cltc	0.0381366	0.0261576	0.0454328	0.081572	0.0545752
P60879	Snap25	0.114079	0.0391639	0.0519833	0.201121	0.239815
P63017	Hspa8	0.123183	0.0685507	0.0937531	0.217999	0.131097
Q3UV17	Krt76	0.443075		0.88154	0.848255	0.751802
Q8BKZ9	Pdhx	0.19074	0.152382	0.142218	0.15132	0.293377
contaminant_KERATIN03		0.800044	0.901266	0.712483	0.622929	0.593116
P68134	Acta1	0.0242043	0.0284232	0.0246431	0.0284421	0.025768
P07724	Alb	0.19411	0.0664732	0.091268	0.0941466	0.403356
P97807	Fh	0.0672356	0.0750389	0.0797661	0.084139	0.0982294
Q9DB20	Atp5po	0.132326	0.107757	0.0891802	0.115383	0.120814
O55042	Snca		0.0404274	0.529154	0.0646932	0.0776943
P51881	Slc25a5	0.0895259	0.0825688	0.0976098	0.0958964	0.0946688
contaminant_KERATIN13		0.984799	0.934512	0.901739	0.76796	0.622472
Q9D3D9	Atp5f1d	0.149768	0.156107	0.189152	0.147043	0.177428
Q61885	Mog	0.763828		0.769362	0.708269	0.786048
Q8VEM8	Slc25a3	0.0482681	0.0293582	0.0889918	0.0625383	0.0770529
Q9D2P8	Mobp	0.797702		0.842324	0.826594	0.869944
P28663	Napb	0.408052			0.267602	0.191993
P27661	H2ax	0.33571		0.267612	0.339709	0.29195
P20917	Mag	0.196267		0.416692	0.36009	0.396634
P17182	Eno1	0.0257517	0.0991518	0.00736691	0.0642401	0.00593168
O35526	Stx1a	0.342001	0.241675	0.194392	0.158686	0.176249
P09528	Fth1	0.120162	0.689722	0.443036		0.0164301
P63101	Ywhaz	0.0598677	0.055366	0.330394	0.0521434	0.0475651
P11499	Hsp90ab1	0.226966		0.0859432	0.382845	0.183964
P26443	Glud1	0.369582	0.304765	0.244737	0.0685312	0.2824
Q8BH59	Slc25a12	0.128191	0.0988649	0.366711	0.109698
P07901	Hsp90aa1	0.156585	0.111298	0.0826337	0.278365
Q9CQV8	Ywhab	0.297038	0.539969	0.0172393	0.362916
Q80TL4	Phf24	0.538594	0.288234	0.194344
P63328	Ppp3ca		0.0818112	0.461536	0.329398	0.200287
P97427	Crmp1	0.0883952		0.0998543	0.166015	0.0837773
Q06185	Atp5me	0.0292409	0.0601347	0.0432281	0.0899577	0.0769011
Q9QXS1	Plec	0.592971	0.582311	0.613232	0.384221	0.466561
A2AQ07	Tubb1	0.0655964	0.112696	0.0877871	0.0954691	0.127302
contaminant_KERATIN08		0.918905	0.68853	0.469295	0.733746	0.484894
Q91ZZ3	Sncb		0.0264558	0.0390973	0.0125926	0.0451395
P10649	Gstm1	0.351284	0.400236	0.0475082		0.0721926
P46096	Syt1	0.0342576	0.0337689	0.0421816	0.0441675	0.0789547
P0C0S6	H2az1	0.337958		0.308994	0.339734	0.328428
Q3THW5	H2az2	0.337958		0.308994	0.339734	0.328428
Q61548	Snap91	0.0460729	0.0419423		0.549478	0.496723
Q9D051	Pdhb	0.142362	0.162356		0.176856	0.183346
Q8BYI9	Tnr	0.170323			0.156951	0.308334
P16627	Hspa1l	0.11353	0.0685507	0.157852		0.123692
Q810U3	Nfasc	0.346291		0.428629		0.254074
Q8CGP1	H2bc12	0.370331	0.354547			0.382087
Q64522	H2ac21	0.333931	0.422789			0.222086
Q923T9	Camk2g	0.112101				0.320868
Q9QYR6	Map1a	0.0487844			0.096925	0.072533
Q04447	Ckb	0.167326	0.00150839	0.144063	0.00981153	0.380126
P32921	Wars1	0.470793			0.516732	0.229824
P01831	Thy1	0.0384175	0.0457183	0.0512596	0.0352686	0.0629036
P50516	Atp6v1a	0.568002	0.502156	0.0770554	0.0516247	0.0882716
P20357	Map2	0.179294	0.356669	0.45735		0.0854662
Q61553	Fscn1	0.693419		0.748175	0.791842
Q9DB77	Uqcrc2	0.0894461		0.0557032	0.152717
P19157	Gstp1	0.342484		0.554345	0.0195885
P40124	Cap1	0.43205	0.514348	0.512406	0.557538
contaminant_KERATIN18		0.417971	0.784791	0.854718
Q62420	Sh3gl2	0.405794			0.0430762	0.0708802
Q7TPR4	Actn1			0.176293	0.0904033	0.06597
Q9CQQ7	Atp5pb	0.102552		0.12442	0.121476	0.146579
P20152	Vim			0.190992	0.18857	0.201872
P17751	Tpi1	0.0695896	0.0328302		0.0284594	0.853082
O88569	Hnrnpa2b1	0.705036		0.747531	0.695774	0.482765
Q68FF6	Git1			0.621492	0.905406	0.770605
O88737	Bsn	0.448177			0.213445	0.295015
P35486	Pdha1	0.113882			0.118767	0.102766
P50396	Gdi1	0.540531			0.540065	0.11752
F6SEU4	Syngap1				0.0493043	0.0840861
Q9QXS6	Dbn1				0.583081	0.582035
Q9CZU6	Cs	0.127481	0.507707	0.135923	0.484904	0.202102
Q01149	Col1a2	0.88496	0.914566	0.911576	0.885846	0.784089
P15105	Glul	0.06821		0.29185	0.118689	0.0586836
P47757	Capzb			0.195147	0.256056	0.146968
P35802	Gpm6a		0.0563164	0.318966	0.867998	0.88318
contaminant_KERATIN05		0.918905	0.68853	0.469295	0.66234	0.484894
P09411	Pgk1		0.0899761	0.28866		0.00858433
P08113	Hsp90b1	0.362004	0.0989605	0.868555	0.610979
Q9R111	Gda			0.23205	0.0950601
P48678	Lmna			0.531826	0.503215
P63044	Vamp2	0.503075	0.496669	0.344071	0.350018
P10493	Nid1	0.456441	0.595855	0.672825
Q9JJZ2	Tuba8	0.0914727			0.0839941	0.104062
O35927	Ctnnd2	0.467989			0.2322	0.552711
P17183	Eno2	0.0824549		0.00736691		0.00309693
P28652	Camk2b	0.0744898				0.328398
Q8QZT1	Acat1	0.151132				0.0911933
P17710	Hk1	0.424426	0.0596663	0.0920888	0.306301
Q80U23	Snph	0.71838		0.573596	0.593754
contaminant_KERATIN17		0.499535	0.775141		0.626386
Q9JJV2	Pfn2	0.321822	0.261841		0.399894
P62880	Gnb2	0.160705	0.23624		0.233816
Q8C8R3	Ank2	0.156362			0.0809511
P62746	Rhob	0.194572			0.197505
P02088	Hbb-b1	0.00784334		0.0286802
Q9DCX2	Atp5pd	0.845189	0.832499
Q2PFD7	Psd3	0.132542	0.143374
P08752	Gnai2	0.605058
P17156	Hspa2	0.11353
Q9QXZ0	Macf1	0.714527
Q9CY57	Chtop	0.0231075
Q6PHZ2	Camk2d	0.0636827
G5E8K5	Ank3	0.212842
Q9DBJ1	Pgam1			0.0406963	0.0412427	0.0682846
Q9WV92	Epb41l3		0.104668		0.20991	0.236573
O55131	Septin7	0.0473662	0.0250537	0.111152		0.0773627
P17742	Ppia	0.304049		0.00249898		0.0559762
P05064	Aldoa	0.0943346		0.0156227		0.0627096
O35143	Atp5if1	0.0783257				0.0790144
O88935	Syn1	0.0360536	0.0333227	0.023881	0.556524	0.00721125
P62259	Ywhae	0.491387		0.0636146	0.531334	0.796514
Q61696	Hspa1a	0.00915344		0.157852	0.171186	0.123692
P17879	Hspa1b	0.00915344		0.157852	0.171186	0.123692
contaminant_INT-STD1		0.739195	0.78029		0.98694	0.696809
P38647	Hspa9	0.0322318			0.0426559	0.0993721
Q99104	Myo5a	0.0467491			0.0350391	0.145146
Q9JHU4	Dync1h1	0.521662			0.0477997	0.348156
Q8CGF6	Wdr47				0.0639586	0.0835444
Q9R0P9	Uchl1	0.0800123	0.19053	0.0229208		0.217783
P67778	Phb	0.116057		0.335574		0.0705661
Q9JLM8	Dclk1					0.96035
P56391	Cox6b1					0.198278
P14094	Atp1b1	0.0329758	0.158538	0.0434472	0.127065	0.0380536
Q9D2G2	Dlst		0.778417	0.35089	0.329402	0.323298
Q9WUM5	Suclg1	0.350799		0.40371	0.273753	0.371235
P14873	Map1b	0.761521	0.0339116		0.26767	0.134406
Q62108	Dlg4		0.848313	0.900123	0.740468	0.608766
Q91XM9	Dlg2		0.848313	0.900123	0.780195	0.608766
P14152	Mdh1	0.00825158		0.060013	0.0763356	0.0602858
Q02053	Uba1		0.372887		0.232981	0.613914
Q64433	Hspe1	0.0660516			0.0539942	0.0655067
contaminant_GR78_MOUSE					0.479455	0.0560715
B2RSH2	Gnai1				0.483352	0.0555954
P20029	Hspa5				0.479455	0.0560715
Q99LC5	Etfa				0.887767	0.818571
contaminant_GR78_RAT					0.479455	0.0560715
Q01097	Grin2b				0.501089	0.241167
contaminant_GR78_MESAU					0.479455	0.0560715
P18760	Cfl1	0.044727	0.0162751	0.0716728	0.0548958	0.704902
O08749	Dld	0.133975	0.132566	0.119742	0.171364	0.284483
Q91XV3	Basp1	0.208506	0.0258125	0.0431006	0.0758423	0.0517816
P62897	Cycs	0.136768		0.0931534	0.0523281	0.179788
P20444	Prkca			0.909164	0.491159	0.354778
P46471	Psmc2		0.159088	0.164875	0.221581	0.265106
P46460	Nsf	0.254687	0.149611	0.6178	0.550597
C0HKE9	Hist1h2ap	0.331867		0.300294	0.257676
C0HKE8	Hist1h2ao	0.331867		0.300294	0.257676
C0HKE7	Hist1h2an	0.331867		0.300294	0.257676
C0HKE6	H2ac13	0.331867		0.300294	0.257676
C0HKE5	H2ac11	0.331867		0.300294	0.257676
C0HKE4	H2ac8	0.331867		0.300294	0.257676
C0HKE3	H2ac7	0.331867		0.300294	0.257676
C0HKE2	H2ac6	0.331867		0.300294	0.257676
C0HKE1	H2ac4	0.331867		0.300294	0.257676
Q8R1M2	H2aj	0.331867		0.300294	0.257676
Q8BFU2	H2aw	0.331867		0.300294	0.257676
Q8CGP7	H2ac15	0.331867		0.300294	0.257676
Q8CGP6	H2ac12	0.331867		0.300294	0.257676
Q8CGP5	Hist1h2af	0.331867		0.300294	0.257676
Q921F2	Tardbp			0.881097	0.818861
Q8BJ42	Dlgap2	0.0737807	0.0692359		0.398828
Q8VDQ8	Sirt2	0.642713			0.422314
P62715	Ppp2cb	0.0605786			0.109525
P63330	Ppp2ca	0.0605786			0.109525
Q91VR2	Atp5f1c	0.121076			0.128541
Q9QYX7	Pclo				0.0998838
P01872	Ighm				0.0373027
Q5DU25	Iqsec2				0.248814
Q8BTI8	Srrm2				0.065356
Q60597	Ogdh				0.450933
Q8C522	Endod1	0.671301	0.791031	0.776423	0.852763
P27546	Map4	0.140739		0.171863	0.254224
P10630	Eif4a2	0.191908	0.161999		0.0708734
P60843	Eif4a1	0.191908	0.161999		0.0708734
contaminant_KERATIN21		0.756084	0.784791	0.813531
P11087	Col1a1		0.907721	0.93431
Q9CPQ1	Cox6c			0.0892246
Q61781	Krt14			0.545028
E9PV24	Fga		0.462729
O55143	Atp2a2	0.125531	0.454516	0.454474	0.320261	0.350812
P06745	Gpi	0.843779		0.855604	0.0139349	0.755456
P55066	Ncan			0.230842	0.314472	0.286219
P42669	Pura			0.0226544	0.855571	0.00452122
G5E829	Atp2b1			0.278162	0.21459	0.0303969
Q9R0K7	Atp2b2	0.510982	0.196976		0.64597	0.0303969
O35129	Phb2		0.109944		0.0677335	0.114205
Q9Z1G4	Atp6v0a1		0.165852		0.112854	0.0723727
Q9Z1B3	Plcb1	0.323398			0.0483348	0.123528
P61161	Actr2	0.179326			0.212371	0.0870201
P40142	Tkt	0.0139612			0.0448195	0.143132
Q61735	Cd47	0.0803			0.148796	0.143097
Q61316	Hspa4	0.136405			0.241388	0.182926
Q6PFD5	Dlgap3	0.634477			0.0455011	0.248739
P68404	Prkcb				0.491159	0.354778
P63318	Prkcg				0.426963	0.354778
Q80TE7	Lrrc7				0.304488	0.369671
Q60675	Lama2				0.128102	0.99005
Q6ZWR6	Syne1				0.589301	0.81579
Q9QXL2	Kif21a				0.222804	0.212406
Q8CHG7	Rapgef2				0.54302	0.442682
Q8K0S0	Phyhip				0.472507	0.428091
P58281	Opa1				0.0253629	0.0213377
Q5M8N0	Cnrip1				0.849152	0.765321
P39053	Dnm1	0.0261272	0.14955	0.285184		0.0359851
P19783	Cox4i1		0.0128083	0.04225		0.0777643
Q811D0	Dlg1		0.605278	0.900123		0.608766
P84228	H3c2	0.916353		0.696101		0.813779
O55022	Pgrmc1			0.153661		0.0924009
P21460	Cst3			0.403489		0.105931
Q99P72	Rtn4			0.590488		0.128012
Q9ERS2	Ndufa13	0.033569	0.0396236			0.0333441
Q8K0E8	Fgb	0.203696	0.0453402			0.60887
P61982	Ywhag		0.101374			0.00356149
P62814	Atp6v1b2		0.00246874			0.32668
Q99N28	Cadm3		0.334492			0.106856
P62301	Rps13	0.359562				0.0856621
Q921I1	Tf	0.858945				0.319752
P15508	Sptb	0.0927902				0.299197
Q61361	Bcan	0.209386				0.174526
Q9JKC6	Cend1	0.0337853				0.0272283
Q8K310	Matr3	0.366094				0.306508
O54983	Crym	0.945577				0.628371
Q9CRB9	Chchd3					0.0200956
P0CG50	Ubc					0.658639
P0CG49	Ubb					0.658639
Q9R1Q8	Tagln3					0.189545
P62984	Uba52					0.658639
P62983	Rps27a					0.658639
Q9WUA3	Pfkp					0.0814459
contaminant_UBIQUITIN08						0.658639
Q9CR62	Slc25a11					0.126578
Q8R5H6	Wasf1					0.0674061
P68510	Ywhah					0.0322144
Q60676	Ppp5c					0.270412
P54227	Stmn1					0.513255
Q99LC3	Ndufa10					0.1844
P03995	Gfap					0.164831
Q9DB05	Napa					0.0980366
P29391	Ftl1					0.0777683
Q8VCM7	Fgg					0.163616
P46638	Rab11b					0.941231
P48318	Gad1					0.46821
P09602	Hmgn2					0.102811
Q5DTT2	Psd					0.143663
Q6URW6	Myh14					0.227484
E9Q7G0	Numa1					0.138964
Q5SXY1	Specc1					0.78094
Q6IRU5	Cltb					0.596587
P52503	Ndufs6					0.139796
Q80U49	Cep170b					0.159421
O35737	Hnrnph1					0.0466719
P61329	Fgf12					0.350951
P01837	Igkc					0.0726938
P34884	Mif					0.0779892
O35595	Ptch2					0.229552
P07356	Anxa2					0.27602
E9PUL5	Prrt2					0.729663
P97461	Rps5					0.115882
contaminant_NRL_1IKFL						0.0726938
contaminant_S68241						0.0726938
Q9CR61	Ndufb7					0.412006
P29595	Nedd8					0.380994
P62334	Psmc6					0.111295
Q8C4P0	2					0.114516
O08917	Flot1					0.15089
Q9QUI0	Rhoa					0.283266
Q8BGN3	Enpp6					0.874263
Q8BUV3	Gphn					0.0814378
Q9Z1P6	Ndufa7					0.217826
Q9QYB5	Add3					0.692215
Q9QZS6	Hs3st3b1					0.750932
P62492	Rab11a					0.941231
Q62425	Ndufa4					0.256547
P62843	Rps15					0.345622
P10637	Mapt	0.0172697	0.0758146	0.0793207	0.137336
Q9DC69	Ndufa9	0.04218		0.00488948	0.0467882
Q5SRX1	Tom1l2	0.156345		0.335485	0.326024
Q60598	Cttn	0.0621228		0.282736	0.220953
Q61598	Gdi2			0.563453	0.10767
O08532	Cacna2d1			0.612809	0.373596
Q60864	Stip1			0.0491406	0.296253
P62631	Eef1a2			0.00299981	0.00748614
P48453	Ppp3cb			0.461536	0.195198
Q8R5M8	Cadm1			0.196829	0.209867
Q9QYJ0	Dnaja2			0.340739	0.299768
P62270	Rps18		0.232291		0.323561
P70404	Idh3g		0.216703		0.49687
O88322	Nid2		0.854108		0.821361
Q64332	Syn2	0.0777236			0.556524
Q8CGP0	H2bu1	0.383036			0.400354
Q8BG39	Sv2b	0.540494			0.0767625
Q8BFR5	Tufm	0.327207			0.419667
Q9D2U9	Hist3h2ba	0.383036			0.400354
Q8BWF0	Aldh5a1	0.653675			0.116677
P05063	Aldoc	0.0720317			0.0515981
Q9WTT4	Atp6v1g2	0.267369			0.231717
Q6PH08	Erc2	0.4104			0.984482
Q8K596	Slc8a2				0.234549
Q8VIJ6	Sfpq				0.13331
Q921M7	Cyrib				0.243101
P12787	Cox5a				0.192472
P58252	Eef2				0.030321
P21279	Gnaq				0.264723
Q8BG05	Hnrnpa3				0.228713
P97797	Sirpa				0.0216572
P61922	Abat				0.0482255
Q9Z1G3	Atp6v1c1				0.232615
P62823	Rab3c				0.627696
P49025	Cit				0.0910788
Q9DCS9	Ndufb10				0.399003
Q60847	Col12a1				0.103471
Q8C129	Lnpep				0.603331
P30677	Gna14				0.264723
A2AJA9	Ajm1				0.0820079
Q8CIZ8	Vwf				0.411686
Q9JKY5	Hip1r				0.0880777
P02802	Mt1				0.281728
Q9QZ06	Tollip				0.151505
P12710	Fabp1				0.918199
Q8CGC7	Eprs1				0.0772553
P62821	Rab1A				0.0749998
Q64727	Vcl				0.234117
P59017	Bcl2l13				0.0141569
P03930	Mtatp8				0.085035
Q9D0M3	Cyc1				0.383398
Q61081	Cdc37				0.18152
Q60771	Cldn11				0.86374
Q3THE2	Myl12b				0.222121
Q61792	Lasp1				0.328151
O35857	Timm44				0.0599419
P06151	Ldha				0.721065
O88485	Dync1i1				0.0538792
P31938	Map2k1				0.0213337
P20108	Prdx3				0.0147311
P48455	Ppp3cc				0.195198
Q60930	Vdac2	0.203023	0.206017	0.179227
P01942	Hba	0.00606053	0.00630653	0.0453009
Q9DCW4	Etfb	0.263167		0.0529532
Q9QYI5	Dnajb2	0.0400868		0.0439521
P10126	Eef1a1	0.0172697		0.00299981
Q3TTY5	Krt2	0.0423808		0.901521
P14231	Atp1b2			0.0344798
Q91VD9	Ndufs1			0.117801
Q8K0U4	Hspa12a			0.0613149
Q61879	Myh10			0.896305
P99029	Prdx5			0.0717307
P97300	Nptn			0.00524883
P62918	Rpl8			0.289904
Q91VR5	Ddx1			0.176452
Q8C419	Gpr158			0.117559
P62869	Elob			0.310891
Q60631	Grb2			0.261591
Q91V12	Acot7			0.306306
Q8R2Z5	Vwa1			0.0657905
P00405	Mtco2			0.0222656
Q6Q477	Atp2b4			0.278162
Q08331	Calb2			0.783435
Q9CQ75	Ndufa2			0.0731038
O70591	Pfdn2			0.708055
O88487	Dync1i2			0.545674
Q9QZS0	Col4a3			0.737734
Q3THK7	Gmps			0.619508
Q91X97	Ncald			0.274501
P53994	Rab2a			0.134118
P05214	Tuba3a			0.111732
O08539	Bin1	0.0535465	0.625759
Q8K1M6	Dnm1l	0.0613596	0.649368
Q62188	Dpysl3	0.0655525	0.0570293
Q76MZ3	Ppp2r1a	0.617276	0.84027
Q62418	Dbnl	0.101103	0.147671
P06837	Gap43	0.0638618	0.116212
Q9Z218	Dpp6	0.495614	0.551949
O08709	Prdx6	0.116343	0.0789607
P17426	Ap2a1		0.734818
Q9D0K2	Oxct1		0.0100184
Q9Z1N5	Ddx39b		0.103466
P14824	Anxa6		0.79996
P56399	Usp5		0.59983
P80317	Cct6a		0.117677
Q8BP67	Rpl24		0.495499
Q02257	Jup		0.587412
P09671	Sod2		0.0671227
P28738	Kif5c		0.261412
Q99PT1	Arhgdia		0.0402452
Q9DBL1	Acadsb		0.159644
Q8BKX1	Baiap2		0.390669
Q9QUP5	Hapln1		0.71352
Q61391	Mme		0.0442729
Q99K48	Nono		0.8726
Q9DCC4	Pycr3		0.0212252
Q9CPP6	Ndufa5		0.0598676
P48428	Tbca	0.422651
P47740	Aldh3a2	0.468436
Q99MS7	Ehbp1l1	0.354616
Q9DBG3	Ap2b1	0.0668905
O88343	Slc4a4	0.0461279
P48771	Cox7a2	0.0897714
Q8VEK3	Hnrnpu	0.0498035
Q6ZPJ3	Ube2o	0.0718265
Q80XN0	Bdh1	0.039701
Q9JII6	Akr1a1	0.235163
Q9Z0E0	Ncdn	0.0586692
Q99JI6	Rap1b	0.321003
Q8BJU0	Sgta	0.0929467
contaminant_KERATIN12		0.903536
contaminant_KERATIN07		0.903536
P68254	Ywhaq	0.0396045
Q80TJ1	Cadps	0.404146
Q6IFZ6	Krt77	0.0423808
Q91W90	Txndc5	0.34288
P09103	P4hb	0.581434
O88643	Pak1	0.803531
Q922D8	Mthfd1	0.109325
P60487	Pdxp	0.542181
Q62167	Ddx3x	0.362393
P23819	Gria2	0.76457
Q9D1E6	Tbcb	0.529808
P47963	Rpl13	0.0174425
O35098	Dpysl4	0.0805897
Q8C1A5	Thop1	0.602914
Q8R5J9	Arl6ip5	0.330525
P70392	Rasgrf2	0.398004
Q62095	Ddx3y	0.362393
P43275	H1-1	0.235494
P47934	Crat	0.920869
Q9WV98	Timm9	0.119749
P27601	Gna13	0.337402
P50446	Krt6a	0.0423808
Q8CHC4	Synj1	0.265553
Q02248	Ctnnb1	0.697162
Q62465	Vat1	0.109863
Q8K021	Scamp1	0.0538328
Q99PJ0	Ntm	0.0756326
Q9CQR4	Acot13	0.245843
Q9CQ92	Fis1	0.00486393
Q922U2	Krt5	0.0423808
P62908	Rps3	0.0865077
P70333	Hnrnph2	0.692769
P80315	Cct4	0.834325
P57780	Actn4	0.390816
P10852	Slc3a2	0.0402697
Q8R366	Igsf8	0.138124
Q8BVE3	Atp6v1h	0.158068
Q64521	Gpd2	0.0150503
Q9D8Y0	Efhd2	0.603367
P62835	Rap1a	0.321003
Q8K3J1	Ndufs8	0.0440964
Q8CHT0	Aldh4a1	0.07117
P16381	D1Pas1	0.362393
Q7M6Y3	Picalm	0.0241686
O54988	Slk	0.272627
Q63810	Ppp3r1	0.657289
P62761	Vsnl1	0.224329
Q9ESN9	Mapk8ip3	0.210352
Q8BIW1	Prune1	0.183846
P35803	Gpm6b	0.0864223
Q9D1A2	Cndp2	0.890209
P61027	Rab10	0.143975
Q91VW3	Sh3bgrl3	0.348773
Q9QUM9	Psma6	0.510364
Q6NS60	Fbxo41	0.0908584
Q80YA9	Cnksr2	0.188803
D3YVF0	Akap5	0.623539
P70175	Dlg3	0.160385
P46425	Gstp2	0.408987
Q91ZX7	Lrp1	0.513714
Q60605	Myl6	0.0293208
Q6A065	Cep170	0.291319
Q62417	Sorbs1	0.810681

## Sheet: Female GO
GO:CC	FDR (-log)	nProteins	Fold Enrichment
Blue Cluster
Basement membrane	27.8974	8	41.5
Collagen-containing extracellular matrix	24.0645	10	15.9
Myelin sheath	22.3275	8	22.4
External encapsulating structure	21.116	10	11.7
Extracellular matrix	21.116	10	11.8
Complex of collagen trimers	19.9316	4	128
Neuromuscular junction	15.4721	5	31
Laminin complex	15.1767	3	157.1
Somatodendritic compartment	12.1502	10	5.4
Neuron projection	12.1502	12	4.4
Pink Cluster
Myelin sheath	314.818	70	42
Mitochondrion	111.223	77	5.2
Synapse	110.624	70	5.9
Cell junction	85.4441	72	4.3
Postsynapse	83.8592	46	7.7
Neuron projection	73.1871	59	4.7
Cell body	72.3169	44	6.7
Axon	71.9449	43	6.9
Plasma membrane bounded cell projection	68.8345	70	3.6
Polymeric cytoskeletal fiber	67.1998	41	6.7
Purple Cluster
Synapse	134.312	100	5
Myelin sheath	82.9107	35	12.5
Neuron projection	80.9107	82	3.9
Postsynapse	68.7605	53	5.3
Nucleosome	66.4386	25	15.5
DNA packaging complex	64.2059	25	14.5
Neuron to neuron synapse	61.5317	39	6.8
Somatodendritic compartment	61.3511	60	4.1
Postsynaptic density	59.6572	37	6.9
Asymmetric synapse	59.0292	37	6.8

## Sheet: Male
Accession	Protein	12M	15M	18M	21M	24M
Q8R151	Znfx1		0.0802296
P63101	Ywhaz	0.28881	0.288185	0.255867
P68254	Ywhaq	0.0839733	0.012223			0.0250086
P68510	Ywhah	0.289501	0.362931		0.817594
A8IP69	Ywhag	0.0455975	0.365142
Q5SS40	Ywhae	0.0786199	0.120581			0.159405
A2A5N2	Ywhab		0.365142
Q6P5F9	Xpo1	0.911384
Q8CGF6	Wdr47					0.0591074
Q05BF4	Wdr37		0.23492		0.177952	0.66783
Q3TE06	Wdr1					0.117915
B2L107	Vsnl1	0.142845
Q3UVL4	Vps51	0.240949			0.208115
Q3TRJ1	Vps35		0.116314	0.775883	0.126274	0.0436205
Q8C0E2	Vps26b				0.370146	0.0838304
Q3UD36	Vim	0.268182	0.308041	0.303081	0.300439	0.228147
Q65ZL8	VH7183-DSP2-JH3-CH1				0.63982	0.450232
Q5EBQ0	Vdac3	0.174228	0.196083	0.16557	0.157938	0.203004
D3YZT5	Vdac2	0.134329	0.203221	0.23222	0.28783
Q3THL7	Vdac1	0.163295	0.200559	0.204688	0.176431	0.155295
Q80T83	Vcpip1		0.873946			0.69777
Q9Z1Q9	Vars1		0.077033
Q3U3D3	Vars		0.077033
Q3TU78	Vapb				0.0590342	0.866069
Q9WV55	Vapa				0.0619702	0.866069
P63024	Vamp3		0.109995		0.132415
P63044	Vamp2		0.109995		0.132415	0.700888
A0A0N4SUV3	Vamp1		0.018211			0.955313
Q4FE56	Usp9x	0.0953942
Q3U4W8	Usp5	0.657708				0.31107
Q9CQ69	Uqcrq	0.169737	0.1917	0.473213	0.0514283
H3BJZ7	Unc13a		0.00734905			0.787153
I7ENE7	Uchl1		0.134973			0.0636233
Q9CZY3	Ube2v1					0.0613161
Q3UT95	Ube2d2a				0.0811797
P62838	Ube2d2				0.0811797
A5JUZ1	Ubc		0.171105	0.0711742		0.251192
Q8C2K3	Ubb-ps		0.171105	0.0711742		0.251192
P0CG49	Ubb		0.171105	0.0711742		0.251192
B0LAC2	Uba52		0.171105	0.0476278		0.200932
A0A1S6GWH5	Uba1		0.135036
Q9Z0P5	Twf2				0.118312	0.58833
Q8BFR5-2	Tufm	0.301789	0.214571	0.513509	0.191425	0.154969
P58854	Tubgcp3		0.42311
Q9CUN8	Tubb6	0.183844	0.173417	0.201454	0.128697	0.181232
G3UZR1	Tubb5	0.163174	0.188678	0.149189	0.127116	0.230683
P68372	Tubb4b	0.149247	0.167541	0.179724	0.186538	0.185157
Q9D6F9	Tubb4a	0.154801	0.16347	0.159757	0.136653	0.174864
Q9CRT0	Tubb3	0.17974	0.191484	0.210885	0.204878	0.18504
Q9CWF2	Tubb2b	0.164789	0.187503	0.174679	0.198315	0.203794
Q7TMM9	Tubb2a	0.171242	0.201176	0.185396	0.209646	0.207291
A2AQ07	Tubb1	0.20421	0.174418	0.19866	0.147138	0.193867
Q3UX10	Tubal3	0.403477	0.273909	0.132337	0.150419	0.164381
Q9JJZ2	Tuba8	0.145346	0.132377	0.166926	0.154868	0.190249
A0A087WSL5	Tuba4a	0.0826511	0.159604	0.232351	0.143483	0.192506
Q5FW91	Tuba3a	0.124192	0.145898	0.170652	0.160428	0.190578
Q52L87	Tuba1c	0.15484	0.12351	0.130524	0.157354	0.176326
P05213	Tuba1b	0.146726	0.123999	0.121903	0.156241	0.174993
P68369	Tuba1a	0.14332	0.131639	0.123936	0.16101	0.177111
Q62362	Tuba-rs1	0.125578	0.129783		0.145159	0.125676
A0A0U1RPU8	Ttyh1		0.450886		0.699964
Q8C0C9	Tspan2		0.764282
Q61037	Tsc2					0.206338
Q0KL02	Trio		0.400771			0.175914
Q3TR28	Trim9					0.0493829
Q3URK9	Trim2	0.0598529		0.624946
Q3UPJ8	Trap1		0.215195	0.72069		0.136895
Q6PD31	Trak1		0.0722526
Q3URG1	Tppp	0.145708	0.0725025	0.0977935	0.100765	0.255355
Q3U2Z6	Tpp1					0.624088
D3Z2H9	Tpm3-rs7	0.11883	0.278946
E9Q7Q3	Tpm3	0.11883	0.278946
Q91VH3	Tpm2	0.11883
Q545Y3	Tpm1	0.11883	0.476777
P17751-2	Tpi1	0.245702	0.195441			0.196397
Q80TT4	Tomm70a		0.0817159			0.0389534
Q9CZW5	Tomm70		0.0817159			0.0389534
Q8BYI9	Tnr	0.307961	0.376178		0.327002	0.305904
P58871	Tnks1bp1					0.65342
E0CXD6	Tnik		0.329357			0.088808
A0A1L1SQ51	Tln2	0.861599				0.455187
Q80TM2	Tln1					0.183231
A0A286YE28	Tkt	0.0275284	0.0754876	0.0205476	0.0180939	0.0280681
Q9Z0U1	Tjp2					0.00933152
P39447	Tjp1	0.0892772
Q99JR5	Tinagl1	0.159913	0.223187			0.319655
Q53YX2	Thy1	0.0590353	0.0679217	0.0577168	0.057509	0.1868
Q8BV76	Thrap3					0.0442667
Q921I1	Tf		0.107225
P11983	Tcp1	0.220275				0.128829
Q8BUM1	Tardbp	0.583741
A2A690-2	Tanc2		0.625788
Q9R0N5	Syt5		0.160953			0.134331
Q5DTI3	Syt2		0.160953			0.134331
Q3TPT3	Syt1		0.126438			0.107528
Q9JM88	syt		0.160953			0.134331
Q62277	Syp		0.0757714	0.101168	0.0935584
Q3TY32	Synpo	0.00835297
D3Z656	Synj1	0.205961	0.359731		0.244665	0.16682
Q8R191	Syngr3	0.128881		0.168422	0.0657716	0.0912168
Q3U6D7	Syngr1	0.15522			0.087528
A0A0J9YUZ5	Syngap1	0.0345896	0.0126767		0.0207298	0.20788
Q9QZA3	Syn3			0.169203
Q8CE19	Syn2		0.252359	0.0346158	0.0374507
O88935	Syn1	0.0828413	0.251651	0.0780167	0.248081	0.124722
Q8BG39	Sv2b		0.16028
Q9JIS5	Sv2a	0.556235
Q9WUM5	Suclg1					0.0614757
Q3UCC6	Sucla2		0.45139		0.977711	0.0946698
Q5DQR4-5	Stxbp5l		0.39785			0.51638
A0A140LHJ4	Stxbp1	0.0395234	0.0659715	0.21377	0.12885	0.104685
P61264	Stx1b	0.370435		0.262914	0.0823864	0.0582032
O35526	Stx1a		0.290126	0.161194	0.530592
Q8BL97-4	Srsf7		0.304993
P84104-2	Srsf3		0.292353
Q8C671	Srsf2	0.316313	0.336995
Q9QZX7	Srr					0.418576
Q812A2	Srgap3				0.714254	0.41579
A0A087WSQ1	Srgap2		0.0963961
Q91Z69	Srgap1		0.0963961
A0A571BG20	Srcin1	0.60688	0.32558	0.137807	0.0813731	0.304919
E9PX29	Sptbn4	0.267395		0.298398
Q6A087	Sptbn2	0.299207	0.348702	0.585369	0.767417	0.328749
Q5DTR4	Sptbn1	0.217882	0.215036	0.528658	0.182515	0.282097
P15508	Sptb				0.880061	0.229452
Q3URW8	Sptan1	0.215709	0.263227		0.56101	0.0623618
B9EKP8	Sorbs2				0.118752	0.273764
A0A668KL65	Sorbs1		0.0509346
Q6NZL0	Soga3	0.851299	0.291418			0.0864271
Q3U8W4	Sod2	0.188435				0.374831
Q80U23	Snph	0.441812
Q91ZZ3	Sncb					0.0828035
O55042	Snca			0.967267	0.350904	0.104487
E9QQ05	Snap91					0.200221
Q8R570	Snap47					0.127152
P60879	Snap25	0.619454	0.206191	0.048643	0.0805114
Q9JJY3	Smpd3		0.367433
Q810B7	Slitrk5					0.721696
Q27PY9	Slc8a1					0.0232531
Q3UY14	Slc6a17		0.53163
P31650	Slc6a11	0.0666202		0.0724734
Q6PCX2	Slc6a1					0.0161034
Q8JZR6	Slc4a8					0.702293
A2VDF7	Slc4a4					0.0799706
J7H264	Slc4a10					0.702293
P10852-2	Slc3a2	0.90223			0.0706882	0.942102
Q0VDP2	Slc2a13					0.742734
Q545A2	Slc25a5	0.133932	0.145044	0.168251	0.14157	0.143858
P48962	Slc25a4	0.133932	0.150241	0.168251	0.144332	0.143858
Q3V132	Slc25a31	0.129646	0.120479	0.221847		0.131995
Q3THU8	Slc25a3	0.112518	0.11763	0.102649	0.110851	0.148477
E9PV90	Slc25a22	0.0609637
Q9DB41-2	Slc25a18		0.38101
Q8BH59	Slc25a12	0.201894	0.103557	0.0995208		0.191671
Q9CTC7	Slc25a11		0.0717915
A2APL7	Slc1a2	0.0389637	0.029639	0.0386792	0.0380341	0.0556576
Q3TXX4	Slc17a7	0.736289			0.0804058	0.119289
Q544N9	Slc16a1		0.218526		0.0534452
A0A076FSX1	Slc12a5		0.414015
Q3TL58	Skp1		0.421811
Q8VDQ8	Sirt2	0.428301	0.469486	0.719749		0.392085
Q4VBF8	Sipa1l1		0.0819816
E9PU87	Sik3					0.660186
Q8C3Q5-2	Shisa7					0.288556
Q4ACU6	Shank3		0.251234		0.378486
D3Z5K8	Shank2		0.942993
D3YZU5	Shank1	0.592251	0.277877		0.230633	0.228295
A2AWI9	Sh3glb2	0.565195				0.17397
Q8BXU5	Sh3gl2	0.328515				0.21914
A0A3B2W7K0	Sh3gl1	0.328515				0.359118
Q810V5	Sfpq		0.447435
Q80UK0	Sestd1					0.736065
A0A140LHR4	Serpinh1		0.93044
Q8CHH9	Septin8				0.107359
E9Q9F5	Septin7	0.862831	0.816735
Q3UUU4	Septin6				0.107359
A0A0J9YUL3	Septin11		0.497877		0.107359
Q8K2B3	Sdha		0.579742			0.204503
G5E8J9	Scyl2	0.199916
Q1MXF9	Scn4b				0.21522
Q8C4E7	Scai					0.380316
D6RG52	Sbf1					0.0179692
Q9D2C2	Saal1	0.549332
O08576	Rundc3a				0.718722
A0A0G2JFT8	Rufy3	0.0820797	0.0753433			0.316431
Q99P72-3	Rtn4			0.0808279		0.00689482
Q8C6L4	Rtn3					0.203303
A3QM89	Rtn1					0.106806
Q6ZPS0	Rrbp1		0.157068
A0A1L1SRW0	Rpsa	0.241752
Q3UJU5	Rps3a1		0.529504
P97351	Rps3a		0.529504
P62983	Rps27a		0.171105	0.0711742		0.251192
P62918	Rpl8	0.342375
Q5M9N8	Rpl7	0.0899551	0.26018		0.11121
Q58EU6	Rpl5		0.234699
Q9CSM5	Rpl4		0.245228
P61255	Rpl26		0.572044
Q3UW40	Rpl24		0.559578
P84099	Rpl19	0.728207				0.640445
Q58EW0	Rpl18		0.161306			0.0607637
Q9CZM2	Rpl15		0.461603
Q768S5	Rph3a	0.494261		0.566938
A2BI30	RP24-297H17.3					0.824567
A2APM7	RP23-163L4.1-012	0.040183		0.0490974	0.0527589	0.0556576
A2APM8	RP23-163L4.1-010	0.040183		0.0490974	0.0527589	0.0556576
F8VPK5	Rock2	0.22401
A0A494BBJ7	Rnf14					0.0400129
F6Y0S3	Rims1	0.589317	0.223331			0.506998
Q62159	Rhoc					0.175227
Q3TIC2	Rhob					0.175227
Q4VAE6	Rhoa					0.175227
Q80XD3	Rgs7				0.476543
A0A087WNZ9	Rgs6	0.20405
E9Q652	Rgs12	0.257752
Q148V7	Relch	0.213619				0.482954
E9QL13	Rbm14		0.383249
Q0VAV5	Rasal2				0.811945
A2ASW8	Rapgef4					0.203871
A0A0A6YWG7	Rapgef2	0.284145			0.492191
I6L967	Rap1gds1					0.110854
A2ALS7	Rap1gap					0.235309
A0A1W2P777	Rap1b	0.23775
C5H0E9	Rap1a	0.23775
Q9ERU9	Ranbp2					0.148573
Q3ULW0	Ran	0.0490132		0.164943
Q8CCG5	Ralb				0.389702
P63321	Rala	0.64767	0.153924		0.389702
Q8QZS2	Rac3			0.0253537	0.182551
Q05144	Rac2				0.182551
K7Q7T7	Rac1			0.0253537	0.182551
A6H6A9-3	Rabgap1l	0.781797
A2AWA9	Rabgap1	0.781797
P35279-2	Rab6a		0.873501
D3YWL1	Rab3d	0.207314
P63011	Rab3a	0.207314
Q0PD38	Rab18					0.396893
Q91V41	Rab14			0.777271		0.790955
Q6ZQ33	Rab11fip5		0.614209
Q3UZ37	Rab11b	0.595392	0.1943
F8WGS1	Rab11a	0.595392	0.1943
Q3U621	Rab10			0.0330634
Q61838	Pzp					0.409124
E9PUM3	Pygm	0.0908082	0.0354911
Q3UEJ6	Pygl	0.0908082
Q3UYH9	Pygb	0.185868	0.0354911			0.259997
Q9DCC4	Pycr3		0.413027
O35295	Purb		0.270228
Q8C6E9	Pura		0.270228
B0V2N1-6	Ptprs		0.529245		0.149203
F6Y3V0	Ptprf		0.574448
G3UYU6	Ptprd		0.525793
Q91V35	Ptpra					0.855742
P54830	Ptpn5			0.187882
Q8CAQ5	Ptma-ps2		0.960271
Q3U8X6	Ptma		0.960271
Q99JX8	Psmd2		0.549446
G3UYL8	Psmd11		0.333029
P62334	Psmc6		0.726439			0.158331
Q8K1K2	Psmc5		0.0702645
Q3UIH5	Psmc2	0.51545
Q60692	Psmb6	0.43456
A0A338P7F1	Psmb1	0.802055
E0CXB1	Psma6	0.0645407
Q8C0E9	Psd3		0.310406
Q99K85	Psat1					0.759164
O35449	Prrt1		0.157698
P15331-3	Prph		0.392944
Q99PV0	Prpf8					0.963051
Q9QYT9	Prnpb		0.0207266
Q3UF68	Prnp		0.0207266
P63318	Prkcg	0.24093	0.368155	0.307115		0.257702
P16054	Prkce		0.225847
P68404-2	Prkcb	0.391725
P20444	Prkca	0.203666				0.084446
Q3TWR3	Prkag1					0.191106
A7YQ68	Prickle2		0.578248
P99029-2	Prdx5		0.0964203			0.297889
Q61171	Prdx2					0.183779
Q3U9J9	Prdx1		0.476729	0.255044		0.139259
B1ARV6	Pramel15	0.166519	0.132735	0.178023	0.162036	0.176301
Q9JIG8	Praf2			0.31986
P48453	Ppp3cb		0.1854
A0A1W2P838	Ppp2r5e					0.846069
Q925E7	Ppp2r2d					0.260948
A0A668KLA9	Ppp2r2b					0.0794917
Q571J7	Ppp2r2a					0.260948
Q8C2E1	Ppp2r1a	0.433215			0.348727	0.230537
Q6R891	Ppp1r9b		0.107667			0.267598
Q3TDD9-2	Ppp1r21	0.02214
Q6ZWM8	Ppp1cc		0.6114
A0A0J9YUU8	Ppp1cb		0.6114
Q3U8W0	Ppp1ca		0.6114
A0A140LI84	Ppme1	0.673633				0.100508
Q9CZK9	Ppia		0.400722		0.0454928
P60469	Ppfia3	0.912887	0.247814	0.289147	0.82237	0.09043
Q62009	Postn		0.393994
P60202-2	Plp1	0.789739	0.796964	0.831001	0.816411	0.830097
Q3TP62	Plekhb1			0.230596		0.364778
A0A0N4SWF5	Plekha5		0.309665
E9Q3W4	Plec	0.104929	0.155634	0.429768	0.271152	0.370752
Q9Z1B3-2	Plcb1			0.730632		0.0898857
Q68FH0	Pkp4	0.109492
A0A1L1SU37	Pkm	0.244217	0.0497885		0.562379	0.040597
O70161-3	Pip5k1c	0.84627
Q3UJ95	Pip4k2b	0.0969791
B2RXR2	Pik3r4					0.530457
E9QLS6	Pik3c3					0.455771
A0A1L1SUR7	Picalm		0.169807
A0A1S6GWJ7	Pi4ka			0.706155
F6U6Z2	Phyhipl	0.0482088
B9EIC7	Phyhip					0.0851028
O35129	Phb2	0.203111	0.245832	0.173137	0.165767
Q3TV00	Phb	0.372906	0.535089
Q2M3X8-3	Phactr1	0.121611				0.288978
O55022	Pgrmc1		0.737832
P09041	Pgk2		0.33352			0.066059
P09411	Pgk1	0.0550604	0.390338			0.066059
O70250	Pgam2		0.14397
Q6NWV5	Pgam1		0.14397			0.142034
Q8C605	Pfkp		0.153956
P47857-3	Pfkm	0.694584				0.0861716
P12382	Pfkl			0.671152
Q8C437	Pex5l		0.477336		0.670944	0.489812
Q8K183	Pdxk	0.417407
Q3UFJ3	Pdha1	0.0512694
Q01063	Pde4d		0.792949
Q6IQY6	Pde4b		0.792949
O70285	Pde4a		0.792949
A0A1B0GRJ9	Pde2a					0.017746
Q9WU78-3	Pdcd6ip	0.268152				0.232551
Q3USD5	Pcyt2	0.6639
Q8BP54	Pcx	0.293147		0.632011	0.702433	0.204959
Q545L9	Pcmt1		0.820876
Q9QYX7	Pclo	0.245789	0.980234		0.224698	0.390669
Q80TE2	Pcdh10			0.223887
Q8CFQ6	Pcbp3				0.104443	0.240729
Q3TF69	Pcbp2				0.104443	0.240729
P60335	Pcbp1				0.104443	0.240729
Q05920	Pc	0.171637		0.631849	0.745708	0.204959
Q3TJG1	Pafah1b1					0.279695
Q61644	Pacsin1	0.150455	0.174388			0.196887
Q8K212	Pacs1		0.39355			0.100768
Q62019	p16		0.383249
Q4KMM3	Oxr1	0.762185	0.292384		0.0963507	0.254728
D3YWF6	Otub1					0.175298
Q8BXR9	Osbpl6	0.479572
Q8CGY8-2	Ogt					0.237568
E9Q7L0	Ogdhl		0.140582
Q60597	Ogdh		0.193293	0.250834		0.165741
Q9D8W7	Ociad2	0.638772
H3BLR8	Nudt3					0.448004
Q3UHB1	Nt5dc3	0.0859153
Q9CZ44	Nsfl1c		0.0839692			0.438432
P46460	Nsf	0.0706904	0.200969	0.100916	0.124613	0.375879
Q6PAI9	Nrxn2		0.115899		0.362579	0.135355
E0CY11	Nrxn1		0.115899		0.362579	0.135355
P08556	Nras	0.954487
P97300-3	Nptn					0.0289108
F6QYF8	Npepps				0.712419
S4R255	Nos1			0.353912
Q3UJZ7	Nop56					0.0681735
Q99K48	Nono		0.339351			0.101243
B0LAA8	Nme2		0.0849577
P15532	Nme1		0.0849577
Q69ZK9	Nlgn2		0.241623
Q99K10	Nlgn1		0.241623
Q3US45	Nid2					0.801343
P10493	Nid1	0.1155				0.39291
Q8CFA3	NID-2					0.801343
Q921V3	Nfs1		0.41332
E9PW06	Nfasc	0.375568	0.35559	0.437781	0.618309	0.419119
Q04690-2	Nf1		0.298253
A0A0R4J036	Nefm	0.340218	0.316608	0.291815	0.28616	0.363342
Q05DD2	Nefl	0.331458	0.324358	0.33534	0.319347	0.339664
Q80TQ3	Nefh	0.273278	0.250195	0.256923	0.298578	0.28827
A0A1Y7VM38	Ndufs6		0.570145
Q9DCT2	Ndufs3		0.14261	0.152743
Q91VD9	Ndufs1	0.457199
Q9D6J5	Ndufb8	0.137568	0.760852
Q9CQH3	Ndufb5		0.670099
P0DN34	Ndufb1				0.542935
A0A0R3P9C8	Ndufa9	0.178655	0.0814835		0.0459483	0.125205
A0A0N4SVQ1	Ndufa4				0.381998
Q9ERS2	Ndufa13		0.319411
A0A087WR38	Ndufa10					0.230906
A0A2I3BQR5	Ndrg2		0.189447
Q3TD08	Ndrg1		0.231796	0.552713
Q8CGR9	Ndr2		0.189447
Q7GIP3	ND5	0.0286527				0.0749287
W0TGY1	ND4	0.0589492	0.0972836	0.10018		0.112747
Q9ESJ4	Nckipsd		0.461406		0.111931
A1L0U6	Nckap1		0.105192	0.450232	0.145655
Q9Z0E0-2	Ncdn		0.106822	0.24084		0.146084
P13595-2	Ncam1	0.37602
Q9EPN1-2	Nbea		0.553678		0.703823
A0A494BAE3	Napg					0.471134
P28663	Napb		0.451073
Q9DB05	Napa		0.451073
Q8BWY8	Myo5c					0.0883666
D3Z4J3	Myo5a	0.0500238	0.216479		0.395378	0.368061
Q9JMH9-7	Myo18a	0.394695				0.42341
Q3UFT0	Myh9	0.115609	0.412536			0.233192
Q6URW6-3	Myh14				0.0179288	0.231311
Q6PB65	Myh10	0.0391006	0.0567724	0.465301	0.527613	0.181701
Q8C854	Myef2		0.152122
Q0VE46	Myadm	0.301935	0.353293	0.348155		0.276339
P62774	Mtpn				0.0796954
P03921	Mtnd5	0.0286527				0.0749287
P03911	Mtnd4	0.0589492	0.101597	0.10018		0.109594
P00405	Mtco2			0.0464902	0.0398843
A0A3Q4EGL4	Mtch1		0.540385			0.853006
P03930	Mtatp8	0.139845	0.147074	0.133454	0.123179	0.145384
Q3UQD2	mt-Nd6	0.0286527				0.0749287
Q9MD82	mt-Nd5	0.0286527				0.0749287
Q3UPP3	mt-Nd4	0.0589492	0.0972836	0.10018		0.112747
Q7JCZ1	mt-Co2			0.0464902	0.0398843
Q7JCZ0	mt-Atp8	0.139845	0.147074	0.133454	0.123179	0.145384
E9QK82	Mpz		0.616674
Q8CHC7	Mprip					0.375066
D3Z0G8	Mpp4					0.748645
Q9WV34-2	Mpp2	0.420285	0.498366	0.277057		0.44202
Q66JM2	Mog	0.837218	0.847782	0.87978	0.914016	0.856798
Q9D2P8	Mobp	0.926558	0.865625	0.845076	0.901191	0.903519
P16332	Mmut					0.342786
Q3URS8	Mlf2					0.478852
Q69ZS4	mKIAA1067			0.442961
Q6ZQ25	mKIAA0921		0.115899		0.362579	0.135355
Q6ZQ68	mKIAA0687		0.329357			0.0892968
Q6ZQ92	mKIAA0581			0.730632		0.184742
Q6ZQA1	mKIAA0533	0.579921	0.643026	0.819267		0.675815
Q8CHF1	mKIAA0531		0.65318	0.232436		0.345953
Q80U29	mKIAA0357		0.42311
Q80U89	mKIAA0034	0.0626051	0.0465949	0.0433325	0.0603234	0.055784
Q5SXG3	Mink1		0.329357			0.0892968
B2RRB9	Miga1				0.233867
A8Y5E5	Mfn2					0.235854
P08249	Mdh2	0.19508	0.739214	0.143329	0.129664	0.193606
A0A5F8MPN8	Mdh1	0.054647	0.0822545
Q99MR8	Mccc1		0.712231
P04370	Mbp	0.67968	0.684657	0.723216	0.725975	0.728473
Q6ZQ61	Matr3		0.494646
A0A1D5RMI5	Mast3	0.808699
Q9JKE5	Mark3			0.438909
Q3T9A3	Mark2			0.438909
Q8VHJ5	Mark1			0.438909
Q2UZW7	Mapre3		0.178776
E9Q6X0	Mapre2		0.32317
Q6NV54	Mapk8ip3					0.58137
P63085	Mapk1				0.590455	0.0535991
Q7TSJ2-2	Map6	0.315959	0.314482	0.369388	0.351621	0.345918
B2RUE8	Map4k4		0.329357			0.0892968
A0A0G2JFK3	Map4		0.111314
Q8BP44	Map2k6				0.649872
P31938	Map2k1	0.249506	0.0660456		0.0118467	0.217768
G3UZK9	Map2	0.476837	0.257311		0.148509	0.26299
B2RQQ5	Map1b	0.639785	0.516102	0.521713	0.382939	0.135563
Q9QYR6-2	Map1a	0.151884	0.0645413		0.156425	0.508691
Q3UJ53	Maoa	0.416366				0.256422
A0A0N4SUZ0	Magi1		0.0269326
Q3ZB62	Mag	0.348049	0.390925	0.345143	0.521958	0.494588
Q80U28	Madd		0.288708
Q9QZQ8	Macroh2a1	0.741884	0.710104
F6Q750	Macf1	0.218866
Q9D1X6	Ly6h			0.201299	0.138524
Q80WG5	Lrrc8a	0.793842				0.834758
A0A0G2JFZ5	Lrrc7		0.672087
Q91ZX7	Lrp1					0.958354
E9Q3Y4	Lrba				0.703823
Q3V2D0	Lonp1		0.138512			0.728125
Q921L4	LOC665622	0.531405	0.59152	0.497075	0.475811	0.498942
Q3V0B5	Lmod1	0.174772
P21619	Lmnb2	0.20467				0.332612
P14733	Lmnb1	0.360668				0.38055
P48678	Lmna	0.106529	0.239862	0.0750365		0.205096
Q8BNH9	Llgl1		0.368036
Q3UX93	Lin7c					0.613292
Q8JZS0	Lin7a					0.613292
Q9JIA1	Lgi1	0.136046				0.147285
Q548Z6	Ldhc	0.217095	0.292055			0.244423
A0A6I8MX27	Ldhb	0.217095	0.292055			0.244423
Q3TI99	Ldha	0.217095	0.292055		0.450446	0.563809
Q61792	Lasp1	0.459531	0.0795178
Q8BMJ2	Lars1					0.311003
Q6ZPT2	Lars					0.311003
B2KGR2	Lancl1					0.0732728
P02468	Lamc1	0.572522	0.551862	0.358094	0.815506	0.67497
Q61292	Lamb2	0.442701	0.600667	0.469768	0.614245	0.692219
Q61001	Lama5	0.449969	0.670242	0.819267	0.71013	0.602073
A0A087WRP2	Lama2					0.144436
E9QNP0	Kxd1		0.171105	0.0711742		0.251192
A0A087WNW3	Ktn1	0.822038
Q99M74	Krt82	0.970667
Q3UV17	Krt76		0.782332	0.710849
Q8BGZ7	Krt75		0.782332	0.751337		0.816798
Q0VDR7	Krt6b		0.782332	0.751337		0.816798
P50446	Krt6a		0.782332	0.751337		0.816798
Q922U2	Krt5		0.744957	0.751337
Q6IFX2	Krt42		0.472669	0.676968
P07744	Krt4		0.782332	0.751337
B2RU72	Krt27					0.678161
Q8VCW2	Krt25					0.678161
Q3TTY5	Krt2		0.596949			0.966667
P19001	Krt19			0.867766
Q9QWL7	Krt17			0.867766		0.521591
Q3ZAW8	Krt16	0.541175			0.888947	0.691697
Q61414	Krt15		0.404879	0.867766		0.678161
Q61781	Krt14			0.867766		0.663371
P02535	Krt10	0.792974		0.147782	0.982854	0.743362
P04104	Krt1	0.994634			0.987585	0.995377
P70168	Kpnb1		0.289229	0.255873
P70188-2	Kifap3					0.621563
P28738	Kif5c		0.65318	0.232436		0.345953
Q61768	Kif5b			0.232436		0.178355
P33175	Kif5a			0.232436
Q571A6	Kif3c					0.0950134
P28740-2	Kif2a		0.324766		0.155024	0.178922
F8WGN6	Kif21a	0.0690769	0.0472947			0.256738
Q68FD9	Kiaa1549				0.565036
Q80TK0	Kiaa1107	0.690856
Q8R0A7	Kiaa0513					0.749234
A0A3B2W465	Khsrp	0.649256
Q8CBQ4	Kctd12					0.357302
Q56VN0	Kcnj10					0.0785282
A0A571BEM7	Kcnab2					0.72508
Q8CD65	Kcnab1					0.72508
Q61923	Kcna6					0.511524
Q61423	Kcna4					0.511524
P16390	Kcna3					0.511524
P63141	Kcna2					0.511524
Q2KHP0	Kcna1					0.511524
F6QYT9	Kalrn	0.0218594	0.400771			0.175914
Q9EQD7	K16	0.541175			0.888947	0.691697
Q02257	Jup	0.0899228		0.72451		0.562669
Q8R071	Itpka	0.448304				0.19507
E9QAD8	Iqsec2	0.237353				0.537309
Q8R0S2	Iqsec1	0.201315	0.203988			0.354933
Q91YE6	Ipo9					0.436973
P46660	Ina	0.313853	0.281176	0.32008	0.305884	0.353486
A0A0R4J117	Igsf8	0.638875	0.378756		0.548694	0.345399
P01872	Ighm				0.63982	0.450232
Q91VA7	Idh3b	0.363319	0.0823758			0.305219
A0A1L1STE6	Idh3a	0.149106	0.154719	0.15792		0.149759
Q60625	Icam5		0.820406
Q3TRM5	Ibsp		0.914855
E9Q0U7	Hsph1					0.660481
E9PZ16	Hspg2	0.525766	0.620557	0.682788	0.660364	0.58385
P63038	Hspd1	0.560776	0.292999	0.177072	0.182073	0.157257
Q545F4	Hspb1	0.0614059
P38647	Hspa9	0.430303	0.379795			0.369267
Q3TF16	Hspa8	0.218324	0.112301	0.123364	0.080905	0.17032
Q3U6V3	Hspa5	0.667431
P17156	Hspa2	0.0790512	0.11337	0.0508281	0.0506618	0.222407
P16627	Hspa1l	0.0326246	0.076396	0.0508281	0.0506618
Q3TU85	Hspa1b	0.0326246	0.0969735	0.0508281	0.0506618
Q61696	Hspa1a	0.0326246	0.0969735	0.0508281	0.0506618
Q9CZJ2	Hspa12b				0.306984
Q8K0U4	Hspa12a		0.728093		0.306984	0.348343
Q91V38	Hsp90b1	0.165162
P11499	Hsp90ab1	0.207707	0.11591		0.576222	0.237364
P07901	Hsp90aa1	0.49551			0.576222	0.183227
Q3UHW2	Hsd17b4					0.677805
Q9CYT3	Hsd17b10		0.161036			0.151922
Q9R2A1	Hsc70t	0.0326246	0.076396	0.0508281	0.0506618
Q61411	Hras	0.954487
E9Q0I8	Homer1	0.805427				0.24775
Q3TXW2	Hnrnpu	0.392608	0.292984			0.214925
A0A1S6GWJ8	Hnrnpm	0.0315335		0.148535		0.152222
Q3UXJ3	Hnrnpll					0.11317
A0A286YDH1	Hnrnpk					0.317776
P70333	Hnrnph2	0.255036	0.620895	0.015908
Q811L7	Hnrnph1	0.255036	0.0791672	0.015908
Q0VG47	Hnrnpa3		0.44694
B7ZP22	Hnrnpa2b1		0.788571
Q9DCB1-3	Hmgn3	0.108078	0.343455		0.0844144	0.0918448
F6W687	Hmgn2	0.171591	0.391869	0.185058	0.176409	0.180192
P18608	Hmgn1		0.574907
Q58EV5	Hmgb1		0.884675
E9Q5B5	Hk2		0.470153
Q3TTB4	Hk1		0.274518	0.81522	0.444937	0.400977
Q9D2U9	Hist3h2ba	0.525387	0.707163	0.550062	0.548578	0.480638
B2RTM0	Hist2h4	0.653322	0.701762	0.654123	0.641034	0.700368
B9EI85	Hist2h3b		0.77662		0.840129
Q8VEE3	Hist2h2bb	0.531405	0.574624	0.497075	0.475811	0.498942
Q6GSS7	Hist2h2aa1	0.43133	0.545185	0.438266	0.400096	0.387557
A1L0V4	Hist1h3i		0.77662		0.840129
A1L0U3	Hist1h3e		0.77662		0.840129
Q8CGP2-2	Hist1h2bp	0.531405	0.593314	0.497075	0.475811	0.498942
A0JLV3	Hist1h2bj	0.531405	0.593314	0.497075	0.475811	0.498942
C0HKE9	Hist1h2ap	0.431106	0.544915	0.435638	0.398909	0.387557
C0HKE8	Hist1h2ao	0.431106	0.544915	0.435638	0.398909	0.387557
C0HKE7	Hist1h2an	0.431106	0.544915	0.435638	0.398909	0.387557
Q8CGP5	Hist1h2af	0.431106	0.544915	0.435638	0.398909	0.387557
B2RVF0	Hist1h2ad	0.431106	0.544915	0.435638	0.398909	0.387557
Q6P1F5	Hip1r					0.0323417
Q5M9J2	Hint2	0.573126
A8DV59	Hbbt2	0.052033	0.659246
A8DUQ1	Hbbt1	0.0559257	0.659246	0.32363		0.71692
B1Q450	HBB1	0.052033	0.659246	0.32363
P02104	Hbb-y	0.052033	0.659246
A8DUK4	Hbb-bs	0.0559257	0.659246	0.32363		0.71692
P02089	Hbb-b2	0.052033	0.659246
P02088	Hbb-b1	0.052033	0.659246	0.32363
A8DUV3	Hbat1	0.0193588	0.395205
Q91VB8	Hba-a1	0.0193588	0.39771
P01942	Hba	0.0193588	0.395205
Q80WM4	Hapln4				0.0562617
P62806	H4c1	0.653322	0.701762	0.654123	0.64054	0.700368
Q8CBB6	H4bc24	0.531405	0.59152	0.497075	0.475811	0.498942
E0CZ27	H3f3a	0.71935	0.77887	0.787303	0.844897	0.796512
P84228	H3c2		0.77662		0.840129
A0A1W2P768	H3c14		0.77662		0.840129
P68433	H3c1		0.77662		0.840129
P02301	H3-5	0.71935	0.77887	0.787303	0.844897	0.796512
P84244	H3-3a	0.71935	0.77887	0.787303	0.844897	0.796512
Q8CGP0	H2bu1	0.525387	0.707163	0.550062	0.548578	0.480638
Q64478	H2bc9	0.531405	0.593015	0.497075	0.475811	0.498942
P10853	H2bc7	0.531405	0.593314	0.497075	0.475811	0.498942
Q6ZWY9	H2bc4	0.531405	0.593015	0.497075	0.475811	0.498942
Q64475	H2bc3	0.531405	0.593314	0.497075	0.475811	0.498942
Q8C622	H2bc22	0.502787	0.572006	0.488537	0.471097	0.501504
Q64524	H2bc21	0.525387	0.667307	0.550062	0.548578	0.480638
P10854	H2bc14	0.531405	0.593015	0.497075	0.475811	0.498942
B2RVD5	H2bc12	0.531405	0.59152	0.497075	0.475811	0.498942
P70696	H2bc1	0.477992	0.69178	0.550062	0.548578	0.480638
Q3THW5	H2az2	0.403217	0.539457	0.328553	0.383513	0.321233
P0C0S6	H2az1	0.403217	0.539457	0.328553	0.383513	0.321233
P27661	H2ax	0.431106	0.544915	0.435638	0.398909	0.387557
Q8BFU2	H2aw	0.431106	0.544915	0.435638	0.398909	0.387557
Q8R1M2	H2aj	0.431106	0.544915	0.435638	0.398909	0.387557
C0HKE4	H2ac8	0.431106	0.544915	0.435638	0.398909	0.387557
C0HKE3	H2ac7	0.431106	0.544915	0.435638	0.398909	0.387557
C0HKE2	H2ac6	0.431106	0.544915	0.435638	0.398909	0.387557
C0HKE1	H2ac4	0.431106	0.544915	0.435638	0.398909	0.387557
Q64522	H2ac21	0.43133	0.545185	0.436118	0.400096	0.387557
Q64523	H2ac20	0.43133	0.545185	0.438266	0.400096	0.387557
Q8CGP7	H2ac15	0.431106	0.544915	0.435638	0.398909	0.387557
C0HKE6	H2ac13	0.431106	0.544915	0.435638	0.398909	0.387557
A3KPD0	H2ac12	0.431106	0.544915	0.435638	0.398909	0.387557
C0HKE5	H2ac11	0.431106	0.544915	0.435638	0.398909	0.387557
Q8CGP4	H2ac1	0.432057	0.545262	0.435731	0.399107	0.387557
I7HFT9	H1f6	0.344713	0.430158	0.308111	0.318027	0.348294
Q1WWK3	H1f5	0.454978	0.665141
Q3U292	H1f3	0.345524	0.44789	0.306345	0.301074	0.355318
Q5SZA3	H1f2	0.345524	0.44789	0.306345	0.301074	0.355318
Q8C1Y3	H1f0	0.527868	0.677378			0.340585
Q07133	H1-6	0.344713	0.430158	0.308111	0.318027	0.348294
P43276	H1-5	0.454978	0.665141
P43274	H1-4	0.357506	0.441702	0.306345	0.301074	0.355318
P43277	H1-3	0.346941	0.44789	0.306345	0.301074	0.355318
P15864	H1-2	0.345524	0.44789	0.306345	0.301074	0.355318
P43275	H1-1	0.357967	0.534353	0.290575	0.290535	0.342552
P10922	H1-0	0.527868	0.677378			0.340585
O54865	Gucy1b1		0.617969	0.74917
Q9ERL9	Gucy1a1				0.410415
P46425	Gstp2			0.0966179
P19157	Gstp1			0.0966179
Q80W21	Gstm7					0.155815
Q8R5I6	Gstm4					0.155815
D3YX76	Gstm2					0.155815
P10649	Gstm1					0.155815
Q9QYS2	Grm3	0.625655				0.37473
Q01097	Grin2b	0.360571	0.250395
P35436	Grin2a					0.184807
A2AI21	Grin1	0.111755			0.213729
G5E863	Gria4		0.31052			0.0502969
C9K0Y6	Gria3		0.31052			0.0502969
A0A0A6YW90	Gria2	0.360256	0.31052	0.569013		0.347443
C9K0Y4	Gria1	0.218492	0.382137
F6SX81	Gpsm1		0.366118
Q3UNH4	Gprin1	0.873569
Q8BS95	Gpr89					0.0975158
Q8C419	Gpr158		0.266667
Q3US81	Gpm6b	0.0675346		0.495483
Q542P2	Gpm6a	0.0979986	0.317669		0.155606	0.259216
P06745	Gpi	0.123068
Q8BUV3	Gphn		0.761773
P05202	Got2	0.207465	0.261637	0.197691	0.281179	0.250166
P05201	Got1				0.355047
A2VDH5	Gnl1	0.0573158			0.485662
Q3U2F9	Gnb4			0.0713995
Q61011	Gnb3			0.0713995		0.275077
P62880	Gnb2		0.295617	0.0922782		0.336284
H3BKR2	Gnb1		0.3631	0.214979	0.309968	0.336284
Q542R8	Gnaz			0.0673085
P21279	Gnaq					0.698115
F7BLT7	Gnao1	0.308855	0.248703	0.240628	0.273182	0.251536
Q3TJH1	Gnai3				0.335344	0.274637
A0A0A6YWA9	Gnai2			0.0803074	0.335344	0.520042
B2RSH2	Gnai1			0.172358	0.335344	0.274637
Q8CBT5	Gna14					0.698115
P27601	Gna13				0.587155
C5H0E8	Gm9392	0.23775
A0A0A6YW67	Gm8797		0.171105	0.0711742		0.251192
B2RXM2	Gm6793		0.44694
Q8BJ40	Gm6498	0.00239522	0.00809138	0.00192865
A0A1B0GRG8	Gm5678		0.436995
A0A2R8VHP3	Gm5478					0.816798
Q6IFZ8	Gm5414					0.816798
A0A2R8VHF3	Gm49450	0.154257	0.101844	0.117329	0.13349	0.171051
A0A1W2P799	Gm49358	0.0859153
F7D3W5	Gm45837					0.017746
S4R1W1	Gm3839	0.0118285	0.0837484	0.0749584
F7CZD1	Gm28036		0.41332
E9PY39	Gm20431					0.0613161
E9PZF0	Gm20390		0.0849577
V9GX31	Gm12728		0.158234		0.00573158	0.0109227
V9GX06	Gm11214	0.0231893
Q3TUZ9	Gm10481	0.00932658	0.0818609	0.0749584	0.00745399	0.00956312
A0A1D5RLD8	Gm10358	0.0118285	0.0837484	0.0749584	0.00745399	0.00956312
P15105	Glul	0.0932619	0.214613	0.15873	0.233237	0.247726
P26443	Glud1	0.289765	0.226946	0.227279	0.247022	0.262671
F7B327	Gls					0.345761
P23242	Gja1				0.0779508	0.111549
Q68FF6	Git1	0.528			0.661284	0.25543
P03995-2	Gfap	0.319526	0.0416804	0.0335165	0.179097	0.104775
Q3UEX4	Gdap1					0.886015
D3YU09	Gda				0.547339
Q6PGM5	Gcn1					0.144269
Q4VBD1	Gapdh	0.030695	0.0141761
Q6IWE3	Gapd		0.187979
P06837	Gap43	0.228493	0.207222		0.339321	0.277228
Q548L4	Gad2				0.176032
F6ZYH6	Gabrb3			0.485306		0.590015
P63137	Gabrb2			0.485306
Q53WT3	Gabrb1			0.485306
Q80T41	Gabbr2					0.571758
P49945	Ftl2					0.812312
A0A1Y7VNT9	Ftl1-ps1					0.812312
P29391	Ftl1					0.812312
P09528	Fth1			0.131558		0.676773
Q61553	Fscn1			0.0682172	0.0352784	0.467035
Q8BIE6-2	Frmd4a		0.285476
A0A087WR50	Fn1		0.66017			0.430366
Q3TJS0	Flot1					0.036551
Q8BTM8	Flna		0.261578			0.366372
O35465-2	Fkbp8	0.383475	0.377531
P97807-2	Fh			0.366
Q3TGR2	Fgb					0.814739
A2RT62	Fbxl16	0.045119
Q3TB22	Fasn	0.213243	0.395932	0.34137	0.223145	0.120869
A2A699-2	Fam171a2					0.346791
Q542L0	Exoc7			0.442961
A0A0U1RQB4	Etfb					0.660972
O35558	Erk2				0.590455	0.0535991
Q6PH08-3	Erc2		0.136834
Q8CGC7	Eprs1				0.108006	0.0789135
B9EIU1	Eprs				0.108006	0.0789135
A0A286YCY8	Epb41l3					0.030041
O70318	Epb41l2		0.464806		0.479676
Q9Z2H5-3	Epb41l1				0.0593845	0.221017
Q8BGN3	Enpp6	0.495671			0.950114
Q545V3	Eno2		0.269834		0.453339	0.0588292
Q6PHC1	Eno1	0.18515			0.0146594	0.373749
Q8C522	Endod1					0.0695978
O08579	Emd					0.126675
Q8C7X2-2	Emc1					0.867473
E9PVC6	Eif4g1	0.214399
A0A0N4SVP8	Eif4a3l2				0.285383
E9PV04	Eif4a3l1				0.285383
Q91VC3	Eif4a3				0.285383
P10630	Eif4a2	0.732836	0.00802324		0.285383
Q3UXC2	Eif4a1	0.732836	0.0023297		0.285383	0.419653
Q8QZY1	Eif3l					0.653162
Q9CV24	Eif2s1		0.259843			0.452145
Q8R0V6	Ehd3		0.0688644
Q5FW97	EG433182	0.130317			0.0146594	0.107386
Q3TLB1	Eef2	0.071616	0.0850883
D3YZT9	Eef1d					0.46214
P62631	Eef1a2	0.0551368	0.0910848	0.00164477	0.00283434	0.064103
Q58E64	Eef1a1	0.00667078	0.200901	0.00164477	0.00283434	0.064103
Q8BL66	Eea1					0.760261
B7ZNV9	Dzank1	0.546934
D6RIN4	Dynll2		0.0337463	0.20187	0.180905
Q80U36	Dync1h1	0.882335	0.601825	0.498483	0.31572	0.229682
H3BKL8	Dusp3					0.275473
S4R1P5	Dst	0.0331345				0.575614
Q8R4B4	Dscaml1		0.0849577
Q9EQF6	Dpysl5	0.493588
O35098	Dpysl4		0.0349129	0.917635		0.96677
Q62188	Dpysl3		0.325591		0.160379	0.23418
O08553	Dpysl2	0.112084	0.153401	0.153252	0.175568	0.192264
Q5U4C2	Dpp6	0.522787
P59764-2	Dock4		0.320584
Q8CIQ7	Dock3					0.195806
Q8BUT2	Dnm3	0.212784	0.0974953	0.213104		0.239204
Q8K1M6-4	Dnm1l	0.113937				0.0786965
F6W8Z8	Dnm1	0.544313		0.0392618		0.0603467
B1B0B7	Dnajc6	0.357639		0.264533	0.193476	0.400134
G5E8T0	Dnajc5					0.118691
Q9QYI8	Dnajb7					0.639329
Q9DAN5	Dnajb6					0.639329
Q9QYJ0	Dnaja2		0.244548			0.181276
Q5NTY0	Dnaja1		0.0208192			0.0267894
Q8BPN8-2	Dmxl2			0.0935628	0.174642	0.189072
B1AZP2-2	Dlgap4			0.110999
Q3TY61	Dlgap3					0.315406
Q8BJ42-2	Dlgap2		0.611208			0.128121
Q9D415	Dlgap1		0.616517	0.160401		0.469526
A0A338P6I6	Dlg4	0.018609	0.305929		0.868511	0.016925
Q80TH1	Dlg3		0.0413486	0.403706	0.593083	0.197398
A0A338P6J0	Dlg2	0.358194	0.0723495		0.0624364	0.136477
O08749	Dld	0.0984233	0.257923			0.601334
Q8BMF4	Dlat		0.4924
B2RQC7	Dip2b			0.573236
Q6PGC1	Dhx29			0.04529
A0A668KL90	Dgkz	0.750872			0.170879
D3YWQ0	Dgki	0.750872			0.170879
Q3V1K9	Des	0.280161	0.287364	0.303081	0.300439	0.315866
P54823	Ddx6	0.148974
Q62095	Ddx3y		0.389002	0.121448
Q3TQX5	Ddx3x		0.389002	0.121448
Q922B8	Ddx1					0.182425
Q3TPZ5	Dctn2	0.180468				0.0269823
O08788-2	Dctn1	0.118065
A3KN70	Dclk1		0.59999	0.703887		0.738273
D3YTS3	D630045J12Rik				0.565036
D3YZ21	D430041D05Rik					0.824567
B9EIA2	D1Pas1		0.389002	0.121448
Q921M7	Cyrib					0.335755
Q80TQ2	Cyld		0.579199
Q5SQX6	Cyfip2	0.481141		0.54136	0.295037	0.486452
Q7TMB8-2	Cyfip1	0.600706		0.54136
Q56A15	Cycs	0.225443	0.261933	0.231889	0.134984	0.271879
Q9D0M3-2	Cyc1		0.555209		0.274002
A0A654ICD2	Cxnk1				0.0779508	0.111549
P10605	Ctsb		0.603601			0.209643
B7ZNF6	Ctnnd2		0.0673897			0.131229
P30999-3	Ctnnd1					0.716002
Q02248	Ctnnb1	0.166305	0.0517197	0.107008		0.195173
Q61301-3	Ctnna2					0.336782
A0A0J9YUM4	Ctbp1	0.785385				0.227192
P97315	Csrp1	0.556655	0.10419
Q80X68	Csl	0.202277	0.209506		0.147448	0.197464
Q80TP8	Csde1		0.434993
Q9CZU6	Cs	0.202277	0.209506	0.461354	0.147448	0.197464
Q3UPX0	Crym		0.45835			0.175716
P23927	Cryab		0.383547
Q6P1J1	Crmp1	0.814477	0.0663927	0.917635	0.29411	0.745605
Q9DCT8	Crip2	0.367818		0.390876
H3BKW0	Cpsf6	0.0646712
Q9Z140	Cpne6					0.178153
A0A1L1SSY1	Cpne4				0.581747
P48771	Cox7a2		0.14991	0.0740744
Q9CPQ1	Cox6c	0.067289	0.0721757	0.0808037	0.0814118
A2RSV8	Cox4i1	0.127578		0.182691
A0A075DC90	COX2			0.0464902	0.0398843
Q3TF74	Coro1c				0.180133
Q3TIJ1	Cops4					0.245744
Q9Z0I9	Col6a3					0.269989
B2RQQ8	Col4a2	0.749631	0.858202	0.877232	0.882015	0.854328
P02463	Col4a1		0.834782	0.731221
Q3TX57	Col1a2		0.904238			0.629978
P11087	Col1a1	0.931214	0.684			0.945473
Q3U428	Cntnap1	0.338262	0.519657		0.227934	0.525676
P12960	Cntn1	0.4321	0.323161	0.287391	0.270108	0.258267
Q09J73	Cnp	0.415318	0.441256	0.429989	0.443345	0.477636
Q6ZQ08-4	Cnot1					0.343966
Q3TAN1	Cltc	0.270785	0.143107	0.570511	0.0788695	0.102415
Q60771	Cldn11	0.874474	0.842211	0.889162	0.881466	0.864008
Q8BRT1	Clasp2	0.39402	0.381471
A5D6Q8	Clasp1	0.205732
Q545N7	Ckmt1	0.155879	0.150357	0.206665	0.0995742
Q04447	Ckb		0.153026	0.220447	0.0422863	0.910899
A2AGT5	Ckap5			0.523461
D3YU89	Cit					0.908244
Q91WS0	Cisd1		0.1179
Q3TS10	Chmp6	0.5257
Q3UHW9	Cfl2		0.0332358
Q9CX22	Cfl1		0.0332358
Q80U49	Cep170b	0.805863
Q9CXS4	Cenpv					0.367343
Q9JKC6	Cend1	0.0401043	0.0315476	0.0322654
Q4VAA2-2	Cdv3		0.455885
A2AMQ5	Cds2		0.358711
P46414	Cdkn1b					0.0749682
Q3UTQ8-2	Cdkl5					0.386419
P49615	Cdk5	0.034038		0.348467
I6L9D3	Cdk17		0.565517
Q04735-2	Cdk16		0.565517
Q9JM96	Cdc42ep4					0.943875
F6YZJ7	Cdc42bpa					0.0556201
Q3UII2	Cd82	0.441389	0.158073	0.11225	0.387165	0.768291
Q61735	Cd47			0.320972	0.326174
Q9WVS5	Cctq	0.443716	0.225165
H3BL49	Cct8	0.443716	0.225165
P80314	Cct2	0.628373				0.029858
Q3UHB8	Ccdc177	0.278926	0.448492	0.400524	0.432997	0.267239
Q8CH18	Ccar1		0.0393662
P48758	Cbr1		0.436995
P24270	Cat			0.218916		0.149131
B7ZNJ3	Caskin1					0.0793877
A2AMW0	Capzb		0.07992			0.102029
D3YTR7	Cap2		0.462897
Q6ZQ38	Cand1	0.247357
Q8VBY2	Camkk1	0.094096
A0A286YDL6	Camk2g	0.373141	0.0120428			0.0543743
Q8C8X9	Camk2d	0.299322	0.0918862			0.087201
Q5SVJ1	Camk2b	0.0318238	0.00857433	0.255403		0.0430615
P11798-2	Camk2a	0.0131474	0.0176558	0.0224099	0.298765	0.0272607
P0DP28	Calm3				0.713433
P0DP27	Calm2				0.713433
P0DP26	Calm1				0.713433
A0A2R8VKP5	Calcoco1		0.368599
Q80TJ1-2	Cadps	0.391656				0.122958
Q8R464	Cadm4	0.547581
O88602	Cacng2		0.866381
A0A571BF18	Cacna1e					0.330303
P00920	Ca2	0.0514963				0.110347
P14106	C1qb		0.130263
Q3TEG0	Btbd8	0.690856
O88737	Bsn	0.133361	0.215235		0.372876	0.48658
D3Z5P0	Brsk1		0.326816
Q3U449	Bpnt1		0.931768
Q9QUN3	Blnk					0.312299
O08539	Bin1	0.109785
Q8CCN5-2	Bcas3	0.825924	0.334605			0.214638
Q8C0B4	Bcas1		0.113797
Q91XV3	Basp1	0.106315	0.14395	0.117362	0.0920642	0.119183
Q8CAG9	B230206H07Rik					0.535051
O70305	Atxn2					0.697155
E9PV44	Atpif1		0.235996
Q52KQ7	Atp8a1					0.197748
A0A075DCI0	ATP8	0.139845	0.147074	0.133454	0.123179	0.145384
A0A0A6YX18	Atp6v1h		0.205869
A0A0N4SW34	Atp6v1e1	0.131637
Q9D9Z4	Atp6v1c1		0.25073
A0A1S6GWG6	Atp6v1b2	0.0431728			0.147239	0.0847606
Q8C3L6	Atp6v1b1				0.147239	0.0847606
P50516	Atp6v1a	0.229734	0.577468		0.477987	0.454261
Q921S5	Atp6v0d1	0.128852
Q3TY98	Atp6v0a1		0.197826	0.333914		0.599962
Q3UF04	Atp5pb	0.141901	0.218817	0.171298		0.213796
P56135	Atp5mf		0.161377
Q06185	Atp5me	0.396128
Q78IK2	Atp5md					0.412684
Q5EBI8	Atp5k	0.396128
F8WHP8	Atp5j2		0.161377
O35143	Atp5if1		0.235996
Q9D3D9	Atp5f1d		0.620182
Q91VR2	Atp5f1c			0.159463
P56480	Atp5f1b	0.17853	0.317549	0.0866205	0.119606	0.272668
Q03265	Atp5f1a	0.282719	0.465124	0.317361	0.297334	0.321753
Q4FK74	Atp5d		0.620182
Q3UD06	Atp5c1			0.159463
D3Z6F5	Atp5a1	0.282719	0.465124	0.317361	0.297334	0.319992
Q64436	Atp4a	0.073126	0.0766453	0.0796256	0.0762219	0.0767631
E9Q828	Atp2b4			0.654339	0.0159012
Q8C048	Atp2b3	0.297434		0.585943	0.0159012	0.0952989
S4R1C4	Atp2b2	0.258218		0.501466	0.0159012	0.274237
Q8K314	Atp2b1	0.323409	0.252161	0.377032	0.0159012	0.0952989
Q8R0X5	Atp2a3		0.774893			0.143988
Q5DTI2	Atp2a2	0.248796	0.774893			0.113091
Q3UR55	Atp1b2		0.031194
Q3TV47	Atp1b1	0.0603168	0.0874686	0.121673	0.0943519	0.134062
Q9WV27	Atp1a4	0.0596933		0.120753	0.0504312	0.0533708
Q8R0B0	Atp1a3	0.0563885	0.266985	0.0700668	0.0586815	0.0835131
Q8R3A9	Atp1a2	0.0563885	0.0554859	0.0700668	0.0589444	0.14273
Q3UF49	Atp1a1	0.0542377	0.0433103	0.10723	0.0495906	0.0930834
Q9Z1W8	Atp12a			0.0969004	0.0535418	0.0609174
Q6PGE9	Atl1		0.0833022
Q8C0M9	Asrgl1					0.311048
H3BKH9	Arhgef2	0.211003
Q811P8-2	Arhgap32	0.478911			0.995891	0.378468
Q6ZQ82	Arhgap26		0.14587			0.950261
A2AH25	Arhgap1		0.810951
A0A1N9M5I8	Arfgef3	0.493056				0.746857
Q8K3H0	Appl1		0.144706			0.850184
Q3UF21	Apoe		0.8293
Q58EV2	Apoa1	0.274264
O54774	Ap3d1	0.538682				0.0138287
P84091	Ap2m1	0.0886749	0.0495615			0.261239
Q9DBG3	Ap2b1		0.700174	0.0157851	0.166633
Q69ZW4	Ap2a2	0.333361	0.182738			0.330621
P17426-2	Ap2a1	0.211077	0.0447664			0.0576004
Q6NXY3	Ap1b1		0.850691
Q99JX6	Anxa6	0.631867
S4R1H2	Anks1b	0.653993	0.433577
Q3UUF8	Ankrd34b					0.582224
S4R1S2	Ank3		0.279341		0.705419	0.378503
S4R2T7	Ank2	0.195366	0.295234		0.705419	0.247544
Q02357	Ank1				0.705419	0.708487
Q8K0L1	Aldh6a1	0.171525
B2RS41	Aldh5a1		0.133927		0.111695	0.146681
Q6P9Q7	Aldh4a1					0.0562852
A0A0G2JFQ0	Aldh2	0.675574
Q8CIF2	Aldh1l1	0.887064
P07724	Alb	0.458446	0.843049			0.236247
H3BIV5	Akap5					0.527776
A2AJA9	Ajm1	0.0294033				0.0112155
Q3UEK9	Ahsg		0.948057
A2ASQ1	Agrn		0.0858173			0.0648792
Q8VHH5	Agap3	0.149823				0.0124116
Q3UHD9-2	Agap2					0.215091
A0A3B0ITG8	Adia		0.130263
Q8K232	Add1					0.0948031
Q80TL1	Adcy2				0.318477
Q9R1V6-9	Adam22	0.471611	0.277132
P61161	Actr2	0.774686
P57780	Actn4	0.379098			0.0282007	0.063587
Q8K3Q4	Actn2	0.234444
A1BN54	Actn1	0.234444			0.310194	0.063587
D3YZY0	Actg2		0.0601024
G3UYG0	Actg1	0.035197	0.0460233	0.0671743	0.0188699	0.0579227
F6WX90	Actc1		0.0601024
Q8BFZ3	Actbl2	0.0819178	0.0861771	0.0476459	0.0452673	0.054703
E9Q606	Actb	0.035197	0.0460233	0.0671743	0.0188699	0.0579227
A0A494B9T3	Acta2		0.0601024
A0A1D5RM20	Acta1		0.0543188	0.0671743
Q80TQ7	Acsl6	0.0187357		0.251981		0.132161
Q99PU5	Acsbg1					0.311984
Q9CQR4	Acot13					0.0706212
A0A2R8VHM8	Aco2			0.443517
Q3UVY4	Acly		0.552681			0.337247
Q8QZT1	Acat1	0.164224	0.296214			0.0455491
Q7TMY2	Acadsb				0.584598	0.827729
Q8BWT1	Acaa2	0.288911	0.509468			0.512974
Q5SSL4	Abr					0.361235
Q8K278	Ablim1					0.456434
Q3UVI9	Abcf2					0.903161
F7C9G3	Abat		0.0698636		0.407252	0.0518876
Q8BGQ7	Aars1					0.451991
Q6XMP4	Aars					0.451991
Q3UHJ0	Aak1	0.492581				0.229702
Q3TA40	6430548M08Rik					0.749234
Q9CR99	4930544G11Rik					0.175227
Q8CEV2	3000002C10Rik	0.00239522	0.0800369	0.0749584	0.00745399	0.00956312
A0A087WSJ7	2410002F23Rik					0.636824
Q3V2K0	1700071K01Rik		0.231412
Q61668	4	0.427005	0.605465	0.420258	0.453389	0.425745
Q6B822	3	0.652831	0.707793	0.642929	0.635461	0.710359
Q3TY51	2		0.65318	0.232436		0.345953
Q3UKW2	1				0.713433
contaminant_KERATIN03		0.636181	0.326486	0.711818	0.944913	0.724725

## Sheet: Male GO
GO:CC	FDR (-log)	nProteins	Fold Enrichment
Blue Cluster
Nucleosome	33.9324	11	27.7
DNA packaging complex	33.8859	11	26
Protein-DNA complex	30.0818	12	16.3
Intermediate filament cytoskeleton	28.5754	12	14.5
Intermediate filament	27.5754	11	16
Supramolecular polymer	19.9316	17	5.1
Keratin filament	17.7941	7	18.4
Supramolecular fiber	17.7941	16	4.9
Polymeric cytoskeletal fiber	17.5256	14	5.6
Chromatin	15.4721	12	5.9
Pink Cluster
Cell junction	169.04	130	4.6
Synapse	169.04	112	5.5
Myelin sheath	158.774	52	18.3
Neuron projection	125.748	100	4.6
Plasma membrane bounded cell projection	120.71	120	3.6
Cell projection	120.233	122	3.6
Axon	105.717	67	6.3
Postsynapse	103.536	65	6.4
Supramolecular fiber	95.6578	71	5.2
Supramolecular polymer	95.1343	71	5.2
Purple Cluster
Synapse	104.766	80	5
Postsynapse	71.3169	49	6.1
Neuron projection	66.6395	67	3.9
Glutamatergic synapse	66.6395	39	7.5
Nucleosome	65.0056	23	17.6
DNA packaging complex	62.9791	23	16.5
Neuron to neuron synapse	53.5468	33	7.1
Protein-DNA complex	48.5659	24	9.9
Asymmetric synapse	47.3695	30	6.9
Postsynaptic specialization	47.3695	31	6.6

## Sheet: Insol v Global
12 M	insol	global	15 M	insol	global	18 M	insol	global	21 M	insol	global	24 M	insol	global
Eef1a1	0.0172697	#N/A	Oxct1	0.0100184	0.00749481	Gapdh	0.00965262	0.00448525	Gstp1	0.0195885	0.0133566	Acta1	0.025768	0.0231807
Actg1	0.0225219	0.0087263	Actc1	0.0240412	0.0208548	Actc1	0.0246431	0.0230142	Actg1	0.026386	0.0205083	Actg1	0.0268497	0.0248002
Actb	0.0225219	0.0197175	Acta1	0.0284232	0.0192192	Acta1	0.0246431	0.0230142	Actb	0.026386	0.0205083	Actb	0.0268497	0.0248002
Actc1	0.0242043	0.0192286	Actg1	0.029216	0.0202036	Actg1	0.0246431	0.0222298	Actc1	0.0281655	0.0240377	Atp1a1	0.0359009	0.0329023
Acta1	0.0242043	0.0227813	Actb	0.029216	0.0202036	Actb	0.0246431	0.0222298	Acta1	0.0284421	0.0240377	Pkm	0.0392606	0.0375245
Ndufa13	0.033569	0.0177966	Tpi1	0.0328302	0.0148655	Pgam1	0.0406963	0.00263103	Pgam1	0.0412427	0.0150434	Sncb	0.0451395	0.00497456
Cend1	0.0337853	0.0328672	Gapdh	0.0334077	0.0309714	Cox4i1	0.04225	0.0286194	Sh3gl2	0.0430762	0.0421868	Ywhaz	0.0475651	0.00495923
Gapdh	0.0388394	0.0318472	Snap91	0.0419423	0.0323876	Hba	0.0453009	0.0123175	Syt1	0.0441675	0.025839	Atp1a3	0.0545033	0.0360152
Snap91	0.0460729	0.0053685	Thy1	0.0457183	0.0388547	Cltc	0.0454328	0.0342922	Tkt	0.0448195	0.0212478	Cltc	0.0545752	0.0440643
Hnrnpu	0.0498035	0.0371126	Ywhaz	0.055366	0.0349037	Thy1	0.0512596	0.040651	Ndufa9	0.0467882	0.0436866	Ppia	0.0559762	0.00557019
Bin1	0.0535465	0.00727273	Ndufa5	0.0598676	0.0497535	Etfb	0.0529532	0.0206392	Camk2a	0.0470684	0.0211253	Mdh1	0.0602858	0.0299564
Slc1a2	0.0536661	0.051993	Slc1a2	0.0638732	0.0253219	Mdh1	0.060013	0.0166585	Atp6v1a	0.0516247	0.0440535	Thy1	0.0629036	0.0507091
Stxbp1	0.0549706	0.0190791	Fh	0.0750389	0.0639718	Hspa12a	0.0613149	0.0503723	Ywhaz	0.0521434	0.00467315	Hspe1	0.0655067	0.0643763
Ywhaz	0.0598677	0.0501615	Ppp3ca	0.0818112	0.0796792	Atp1a2	0.0691618	0.0435192	Cfl1	0.0548958	0.012538	Stxbp1	0.0694851	0.0563993
Cttn	0.0621228	0.0371783	Ckmt1	0.0840793	0.0486126	Slc1a2	0.06925	0.0209982	Slc1a2	0.0641088	0.0256413	Atp6v0a1	0.0723727	0.0241179
Hspe1	0.0660516	0.0544185	Pgk1	0.0899761	0.0244683	Aco2	0.0714929	0.0548038	Eno1	0.0642401	0.00778218	Aco2	0.0766321	0.0743261
Fh	0.0672356	0.0460726	Tuba4a	0.0940491	0.0857389	Cfl1	0.0716728	0.0440047	Atp1a3	0.0683834	0.0519665	Slc25a3	0.0770529	0.0733293
Glul	0.06821	0.0597927	Eno1	0.0991518	0.0294183	Ckmt1	0.0729646	0.0562294	Stxbp1	0.068418	0.0564345	Septin7	0.0773627	0.0646354
Tpi1	0.0695896	0.0377896	Ywhag	0.101374	0.0315921	Tppp	0.0828146	0.0649712	Glud1	0.0685312	0.066421	Snca	0.0776943	0.0492939
Ntm	0.0756326	0.0212541	Ddx39b	0.103466	0.0604985	Hsp90ab1	0.0859432	0.0302666	Tppp	0.070233	0.0613919	Cox4i1	0.0777643	0.0353458
Uchl1	0.0800123	0.0429993	Epb41l3	0.104668	0.0283925	Slc25a3	0.0889918	0.075959	Mdh1	0.0763356	0.0152733	Syt1	0.0789547	0.0469765
Eno2	0.0824549	0.0210133	Tubb3	0.106293	0.0832697	Hk1	0.0920888	0.0894402	Ank2	0.0809511	0.0263473	Atp6v1a	0.0882716	0.0130383
Tuba1c	0.0898682	0.00654473	Phb2	0.109944	0.0941259	Hspa8	0.0937531	0.0411805	Fh	0.084139	0.0810233	Acat1	0.0911933	0.0405521
Tuba8	0.0914727	0.0854005	Idh3a	0.110749	0.0887914	Dpysl2	0.100135	0.0993212	Mtatp8	0.085035	0.084991	Hspd1	0.0969906	0.094577
Aldoa	0.0943346	0.0896243	Tubb4a	0.110813	0.107085	Vdac1	0.115544	0.101377	Actn1	0.0904033	0.0131672	Tuba1a	0.100478	0.0990759
Idh3a	0.100632	0.0616293	Tubb6	0.113246	0.095761	Ndufs1	0.117801	0.105447	Alb	0.0941466	0.0643045	Tuba1c	0.101437	0.0989712
Hspd1	0.102635	0.0857206	Tubb5	0.113713	0.1006	Tubb4a	0.127604	0.126958	Hspd1	0.0948458	0.0751605	Slc1a2	0.103423	0.0236934
Tubb3	0.106796	0.0835149	Tubb4b	0.116111	0.112162	Tubb4b	0.135756	0.135717	Map1a	0.096925	0.0543654	Sptan1	0.11232	0.0555555
Tubb4a	0.107814	0.0946	Tubb2a	0.121281	0.10981	Cs	0.135923	0.134991	Vdac1	0.0975438	0.0826232	Phb2	0.114205	0.0902922
Tubb5	0.109781	0.104795	Pkm	0.126315	0.0770072	Tubb6	0.13674	0.0967146	Tuba1a	0.0980708	0.0946274	Gdi1	0.11752	0.051831
Hspa2	0.11353	0.106061	Tubb2b	0.136703	0.105857	Ckb	0.144063	0.0341036	Tuba1b	0.0989603	0.0959491	Stx1b	0.122775	0.0432911
Pdha1	0.113882	0.0290191	Uqcrc1	0.143808	0.14049	Stx1b	0.146418	0.0593227	Tuba1c	0.10155	0.0944745	Tubb4a	0.124632	0.119599
Snap25	0.114079	0.0922305	Dbnl	0.147671	0.117502	Nefh	0.155473	0.135441	Slc25a12	0.109698	0.0918588	Hspa8	0.131097	0.0500206
Tubb6	0.118914	0.0199193	Nsf	0.149611	0.0429665	Uqcrc1	0.166976	0.139478	Atp6v0a1	0.112854	0.0488674	Tubb3	0.13293	0.115271
Tubb2a	0.119131	0.0950193	Atp1b1	0.158538	0.0358796	Pkm	0.176205	0.0388664	Aldh5a1	0.116677	0.0942616	Tubb5	0.136729	0.125448
Tubb2b	0.122706	0.118646	Atp1a3	0.159708	0.0413789	Vdac2	0.179227	0.0692195	Glul	0.118689	0.0428351	Tkt	0.143132	0.0708756
Pkm	0.124664	0.113365	Atp6v0a1	0.165852	0.0864715	Stx1a	0.194392	0.114364	Tubb3	0.123751	0.116855	Tubb4b	0.145602	0.124289
Atp2a2	0.125531	0.112692	Atp1a1	0.188518	0.0540552	Gnb1	0.20043	0.186225	Atp1b1	0.127065	0.0447498	Atp5pb	0.146579	0.125916
Stx1b	0.127457	0.0696218	Uchl1	0.19053	0.0203239	Nefm	0.241017	0.160623	Tubb5	0.135176	0.12731	Tubb2b	0.147031	0.143083
Cs	0.127481	0.0472688	Atp2b2	0.196976	0.0657909	Glud1	0.244737	0.0449496	Atp1a1	0.13524	0.0685608	Tubb2a	0.147806	0.144173
Slc25a12	0.128191	0.109198	Atp1a2	0.205422	0.0352619	Ina	0.247191	0.172689	Tubb2b	0.144185	0.141439	Tubb6	0.160581	0.138073
Cycs	0.136768	0.082223	Vdac2	0.206017	0.0514159	Sptbn1	0.269428	0.228069	Tubb2a	0.1451	0.14225	Gfap	0.164831	0.0721872
Acat1	0.151132	0.127353	Nefl	0.209099	0.198073	H2ac20	0.281762	0.260825	Atp1a2	0.148343	0.0507271	Camk2a	0.173212	0.0483701
Hsp90aa1	0.156585	0.0511582	Nefh	0.212861	0.210192	Dnm1	0.285184	0.0570193	Cd47	0.148796	0.141865	Stx1a	0.176249	0.137787
Nefh	0.162167	0.0838956	Gnb1	0.215016	0.205124	Pgk1	0.28866	0.0515376	Uqcrc2	0.152717	0.130039	Cycs	0.179788	0.135511
Ckb	0.167326	0.15233	Idh3g	0.216703	0.0469773	Rpl8	0.289904	0.113723	Gnao1	0.154435	0.140168	Pdhb	0.183346	0.153315
Map2	0.179294	0.0495438	Gnb2	0.23624	0.160905	Glul	0.29185	0.175566	Stx1a	0.158686	0.105606	Hsp90ab1	0.183964	0.0598021
Cnksr2	0.188803	0.0509147	Stx1a	0.241675	0.141013	Hist1h2ap	0.300294	0.258335	Crmp1	0.166015	0.106843	Ndufa10	0.1844	0.0667579
Alb	0.19411	0.128225	Kif5c	0.261412	0.204012	Hist1h2ao	0.300294	0.258335	Hspa1a	0.171186	0.0889106	Tagln3	0.189545	0.0328319
Vdac2	0.203023	0.128003	Glud1	0.304765	0.0436579	Hist1h2an	0.300294	0.258335	Hspa1b	0.171186	0.0889106	Vim	0.201872	0.19754
Basp1	0.208506	0.0753645	H2ac20	0.34459	0.309443	H2ac13	0.300294	0.258335	Dld	0.171364	0.127658	Cs	0.202102	0.139639
Bcan	0.209386	0.0843423	Hist2h2aa1	0.34459	0.302656	H2ac11	0.300294	0.258335	Pdhb	0.176856	0.147782	Nefl	0.214384	0.209426
Uqcrc1	0.21937	0.15817	H2bc12	0.354547	0.349971	H2ac8	0.300294	0.258335	Nefh	0.177607	0.168582	Ina	0.216112	0.195413
Ina	0.232569	0.147176	Map2	0.356669	0.0647515	H2ac7	0.300294	0.258335	Cdc37	0.18152	0.0257623	Uchl1	0.217783	0.210707
Nefm	0.254888	0.187218	H2bc14	0.360959	0.349971	H2ac6	0.300294	0.258335	Nefm	0.191562	0.147876	Gnb1	0.219297	0.213617
Sptbn1	0.264941	0.216229	Uba1	0.372887	0.0866794	H2ac4	0.300294	0.258335	Cox5a	0.192472	0.0515981	Epb41l3	0.236573	0.0760046
Synj1	0.265553	0.0850031	Cnp	0.383653	0.336268	H2aj	0.300294	0.258335	Ppp3cb	0.195198	0.0542009	Snap25	0.239815	0.0781823
Cep170	0.291319	0.253704	Baiap2	0.390669	0.337508	H2aw	0.300294	0.258335	Ina	0.206026	0.195356	Map6	0.251245	0.214183
Ywhab	0.297038	0.199658	Gstm1	0.400236	0.0877183	H2ac12	0.300294	0.258335	Epb41l3	0.20991	0.0485241	Glud1	0.2824	0.0793851
Ppia	0.304049	0.0404385	Atp2a2	0.454516	0.0859493	Hist1h2af	0.300294	0.247659	Kif21a	0.222804	0.110841	Dld	0.284483	0.136685
H2ac20	0.318258	0.0334665	Vamp2	0.496669	0.035148	H2az1	0.308994	0.182345	Gnb1	0.227217	0.194158	Tnr	0.308334	0.258475
Hist2h2aa1	0.318258	0.293612	Atp6v1a	0.502156	0.0199843	H2az2	0.308994	0.212718	Sptbn1	0.232643	0.0555722	Camk2g	0.320868	0.194784
Rap1b	0.321003	0.293808	Cs	0.507707	0.0940754	Gpm6a	0.318966	0.0492146	Uba1	0.232981	0.061705	Dlst	0.323298	0.243243
Rap1a	0.321003	0.0805132	Cap1	0.514348	0.012703	Ywhaz	0.330394	0.0281848	Gnb2	0.233816	0.200978	Camk2b	0.328398	0.0568482
Tufm	0.327207	0.0805132	Ywhab	0.539969	0.0211119	Phb	0.335574	0.0975491	Iqsec2	0.248814	0.053599	H2az1	0.328428	0.266143
Arl6ip5	0.330525	0.0984243	Sptan1	0.550635	0.145544	Vamp2	0.344071	0.0878293	Gna14	0.264723	0.0859307	H2az2	0.328428	0.199463
Hist1h2ap	0.331867	0.175888	Mbp	0.572498	0.503728	Dlst	0.35089	0.235945	Napb	0.267602	0.198808	Cnp	0.344619	0.332961
Hist1h2ao	0.331867	0.287861	Plec	0.582311	0.307768	Hist1h2bp	0.364539	0.359543	Map1b	0.26767	0.195543	Dync1h1	0.348156	0.238018
Hist1h2an	0.331867	0.287861	Usp5	0.59983	0.447384	H2bc14	0.364539	0.321686	Suclg1	0.273753	0.0458357	Atp2a2	0.350812	0.110754
H2ac13	0.331867	0.287861	Bin1	0.625759	0.0479027	Hist2h2bb	0.364539	0.359543	Hsp90aa1	0.278365	0.0215509	Suclg1	0.371235	0.134612
H2ac11	0.331867	0.287861	Lamb2	0.649634	0.0137103	Slc25a12	0.366711	0.100429	Pacsin1	0.29886	0.0793325	Ckb	0.380126	0.0428635
H2ac8	0.331867	0.287861	Hapln1	0.71352	0.573376	Cnp	0.367152	0.330428	Hk1	0.306301	0.0835339	H2bc12	0.382087	0.361207
H2ac7	0.331867	0.287861	Ap2a1	0.734818	0.0434178	Suclg1	0.40371	0.3016	Ncan	0.314472	0.270086	H2bc14	0.384224	0.361207
H2ac6	0.331867	0.287861	Dlst	0.778417	0.256266	Sptan1	0.411904	0.122227	Atp2a2	0.320261	0.200945	Hist2h2bb	0.384224	0.368345
H2ac4	0.331867	0.287861	Ppp2r1a	0.84027	0.110578	Mag	0.416692	0.246896	Lasp1	0.328151	0.0583769	Mag	0.396634	0.21659
H2aj	0.331867	0.287861	Dlg4	0.848313	0.0398969	Nfasc	0.428629	0.378003	Ppp3ca	0.329398	0.0726933	Alb	0.403356	0.284469
H2aw	0.331867	0.287861	Dlg2	0.848313	0.174323	Fth1	0.443036	0.300829	H2az1	0.339734	0.116981	Pacsin1	0.448904	0.106774
H2ac12	0.331867	0.287861	Nono	0.8726	0.420792	Map2	0.45735	0.28075	H2az2	0.339734	0.245179	Plec	0.466561	0.0482736
Hist1h2af	0.331867	0.287861	Hba	0.00630653	#DIV/0!	Snca	0.529154	0.0529445	Vamp2	0.350018	0.0129516	Gad1	0.46821	0.0776715
H2az1	0.337958	0.280646	Pycr3	0.0212252	#N/A	Lmna	0.531826	0.0175459	Mag	0.36009	0.21191	Snap91	0.496723	0.0376254
H2az2	0.337958	0.2686	Mme	0.0442729	#N/A	Gstp1	0.554345	0.0184641	Hist1h2bp	0.36786	0.361988	Ctnnd2	0.552711	0.0239334
Stx1a	0.342001	0.299267	Fgb	0.0453402	#DIV/0!	Mbp	0.58515	0.562808	H2bc14	0.36786	0.356981	Dbn1	0.582035	0.311722
Nfasc	0.346291	0.147127	Atp5me	0.0601347	#N/A	Rtn4	0.590488	0.293645	Hist2h2bb	0.36786	0.360093	Mbp	0.582185	0.563353
Suclg1	0.350799	0.320558	Hspa1l	0.0685507	#DIV/0!	Plec	0.613232	0.0903203	Cacna2d1	0.373596	0.271779	Lamb2	0.599115	0.512136
Gstm1	0.351284	0.0689847	Hspa8	0.0685507	#DIV/0!	Nsf	0.6178	0.351373	Cyc1	0.383398	0.174403	Dlg4	0.608766	0.0283306
Sptan1	0.362092	0.0718358	Atp5f1a	0.0685996	#N/A	Gmps	0.619508	0.0334338	Plec	0.384221	0.177213	Fgb	0.60887	0.189849
Ddx3x	0.362393	0.149961	Dlgap2	0.0692359	#N/A	Lamb2	0.701967	0.506934	Cnp	0.394693	0.353097	Crym	0.628371	0.257459
Glud1	0.369582	0.325421	Mapt	0.0758146	#DIV/0!	Mog	0.769362	0.767096	Ndufb10	0.399003	0.0580367	Ubc	0.658639	0.0505152
H2bc14	0.370003	0.053656	Atp5f1b	0.101488	#N/A	Dlg4	0.900123	0.0276938	Tufm	0.419667	0.277781	Ubb	0.658639	0.0505152
Hist2h2bb	0.370003	0.33906	Atp5po	0.107757	#N/A	Ppia	0.00249898	#DIV/0!	Sirt2	0.422314	0.410401	Uba52	0.658639	0.0505152
H2bc12	0.370331	0.366562	Cct6a	0.117677	#N/A	Eef1a2	0.00299981	#DIV/0!	Prkcg	0.426963	0.274374	Rps27a	0.658639	0.113574
Actn4	0.390816	0.331361	Psd3	0.143374	#DIV/0!	Nptn	0.00524883	#DIV/0!	Ogdh	0.450933	0.0670938	Gpi	0.755456	0.0273782
Sh3gl2	0.405794	0.313597	Pdhx	0.152382	#N/A	Ywhab	0.0172393	#DIV/0!	Hspa5	0.479455	0.202731	Cnrip1	0.765321	0.599523
Napb	0.408052	0.07727	Atp5f1d	0.156107	#N/A	Pura	0.0226544	#DIV/0!	Gnai1	0.483352	0.0924421	Mog	0.786048	0.748377
Fis1	0.00486393	0.177476	Psmc2	0.159088	#N/A	Hbb-b1	0.0286802	#N/A	Cs	0.484904	0.102869	Ywhae	0.796514	0.0600195
Hbb-b1	0.00784334	#N/A	Acadsb	0.159644	#DIV/0!	Atp1b2	0.0344798	#DIV/0!	Prkca	0.491159	0.0518436	Syne1	0.81579	0.0019089
Mdh1	0.00825158	#N/A	Eif4a1	0.161999	#DIV/0!	Sncb	0.0390973	#DIV/0!	Ywhae	0.531334	0.0194344	Tpi1	0.853082	0.56775
Hspa1a	0.00915344	#DIV/0!	Rps18	0.232291	#N/A	Syt1	0.0421816	#DIV/0!	Gdi1	0.540065	0.0310552	Mobp	0.869944	0.645817
Hspa1b	0.00915344	#DIV/0!	H1-3	0.253117	#N/A	Atp5me	0.0432281	#N/A	Snap91	0.549478	0.0459036	Enpp6	0.874263	0.352363
Rpl13	0.0174425	#DIV/0!	H1-4	0.256027	#N/A	Dnajb2	0.0439521	#DIV/0!	Nsf	0.550597	0.0875858	Gpm6a	0.88318	0.572922
Chtop	0.0231075	#DIV/0!	Pfn2	0.261841	#N/A	Gstm1	0.0475082	#DIV/0!	Syn1	0.556524	0.0355858	Dclk1	0.96035	0.390551
Atp5me	0.0292409	#N/A	Phf24	0.288234	#N/A	Stip1	0.0491406	#DIV/0!	Syn2	0.556524	0.0449523	Pura	0.00452122	#DIV/0!
Myl6	0.0293208	#N/A	H1-0	0.339011	#N/A	Vwa1	0.0657905	#N/A	Cap1	0.557538	0.176318	Fth1	0.0164301	#DIV/0!
Ywhaq	0.0396045	#DIV/0!	H2bc4	0.360959	#N/A	Ndufa2	0.0731038	#DIV/0!	Mbp	0.60125	0.545699	Chchd3	0.0200956	#DIV/0!
Dnajb2	0.0400868	#DIV/0!	H2bc7	0.360959	#N/A	Atp6v1a	0.0770554	#DIV/0!	Rab3c	0.627696	0.32828	Opa1	0.0213377	#DIV/0!
Krt2	0.0423808	#DIV/0!	H2bc9	0.360959	#N/A	Mapt	0.0793207	#DIV/0!	Atp2b2	0.64597	0.179305	Actc1	0.0278569	#DIV/0!
Krt77	0.0423808	#N/A	H2bc3	0.360959	#N/A	Atp5po	0.0891802	#N/A	Lamc1	0.688037	0.201092	Hspa5	0.0560715	#DIV/0!
Krt6a	0.0423808	#N/A	H2ac21	0.422789	#N/A	Cox6c	0.0892246	#DIV/0!	Lamb2	0.690193	0.434132	Wasf1	0.0674061	#N/A
Krt5	0.0423808	#DIV/0!	Fga	0.462729	#N/A	Septin7	0.111152	#DIV/0!	Hspg2	0.717626	0.310548	Sh3gl2	0.0708802	#DIV/0!
Slc4a4	0.0461279	#DIV/0!	Rpl24	0.495499	#N/A	Tuba3a	0.111732	#N/A	Ldha	0.721065	0.23758	Map1a	0.072533	#DIV/0!
Scamp1	0.0538328	#DIV/0!	H4c1	0.511622	#N/A	Atp5f1b	0.111858	#N/A	Dlg4	0.740468	0.0198384	Igkc	0.0726938	#N/A
Ncdn	0.0586692	#DIV/0!	Jup	0.587412	#DIV/0!	Gpr158	0.117559	#DIV/0!	Fscn1	0.791842	0.0443615	Atp5me	0.0769011	#N/A
Ppp2cb	0.0605786	#DIV/0!	Nid1	0.595855	#N/A	Pacsin1	0.121467	#DIV/0!	Tardbp	0.818861	0.31704	Ftl1	0.0777683	#DIV/0!
Ppp2ca	0.0605786	#N/A	Dlg1	0.605278	#N/A	Atp5f1a	0.126107	#N/A	Mobp	0.826594	0.656642	Mif	0.0779892	#N/A
Ube2o	0.0718265	#DIV/0!	Lamc1	0.632131	#DIV/0!	Rab2a	0.134118	#DIV/0!	Cnrip1	0.849152	0.0205015	Atp5if1	0.0790144	#N/A
Atp5f1a	0.0725803	#DIV/0!	H3-3a	0.649124	#N/A	Pdhx	0.142218	#N/A	Pura	0.855571	0.0328254	Gphn	0.0814378	#N/A
Dlgap2	0.0737807	#N/A	H3-5	0.649124	#N/A	Hspa1l	0.157852	#DIV/0!	Gpm6a	0.867998	0.241427	Wdr47	0.0835444	#N/A
Atp5if1	0.0783257	#N/A	Dnm1l	0.649368	#DIV/0!	Psmc2	0.164875	#N/A	Etfa	0.887767	0.0465447	Actr2	0.0870201	#DIV/0!
Gpm6b	0.0864223	#N/A	Lama5	0.670209	#DIV/0!	Map4	0.171863	#DIV/0!	Sncb	0.0125926	#DIV/0!	Pgrmc1	0.0924009	#DIV/0!
Fbxo41	0.0908584	#DIV/0!	Fth1	0.689722	#DIV/0!	Actn1	0.176293	#DIV/0!	Bcl2l13	0.0141569	#N/A	Hspa9	0.0993721	#DIV/0!
Sptb	0.0927902	#DIV/0!	Col4a2	0.694507	#DIV/0!	Ddx1	0.176452	#N/A	Sirpa	0.0216572	#DIV/0!	Cst3	0.105931	#DIV/0!
Sgta	0.0929467	#DIV/0!	Hspg2	0.714248	#DIV/0!	Atp5f1d	0.189152	#N/A	Ighm	0.0373027	#N/A	Cadm3	0.106856	#DIV/0!
Atp5f1b	0.0986098	#DIV/0!	Col4a1	0.761504	#N/A	Phf24	0.194344	#N/A	Dlgap3	0.0455011	#DIV/0!	2	0.114516	#N/A
Mthfd1	0.109325	#N/A	Endod1	0.791031	#N/A	Capzb	0.195147	#DIV/0!	Plcb1	0.0483348	#DIV/0!	Rps5	0.115882	#N/A
Vat1	0.109863	#N/A	Anxa6	0.79996	#DIV/0!	Cadm1	0.196829	#N/A	Dync1i1	0.0538792	#N/A	Atp5po	0.120814	#N/A
Hspa1l	0.11353	#DIV/0!	Atp5pd	0.832499	#N/A	Gda	0.23205	#DIV/0!	Timm44	0.0599419	#N/A	Atp5f1b	0.121393	#N/A
Prdx6	0.116343	#DIV/0!	Nid2	0.854108	#N/A	Grb2	0.261591	#DIV/0!	Wdr47	0.0639586	#N/A	Atp5f1a	0.126536	#N/A
Timm9	0.119749	#DIV/0!	Col1a1	0.907721	#N/A	H2ax	0.267612	#N/A	Srrm2	0.065356	#N/A	Slc25a11	0.126578	#DIV/0!
Atp5f1c	0.121076	#N/A	Col1a2	0.914566	#N/A	Ncald	0.274501	#DIV/0!	Rab1A	0.0749998	#DIV/0!	Map1b	0.134406	#DIV/0!
Atp5po	0.132326	#N/A				Atp2b1	0.278162	#DIV/0!	Sv2b	0.0767625	#DIV/0!	Numa1	0.138964	#N/A
Psd3	0.132542	#N/A				Atp2b4	0.278162	#DIV/0!	Eprs1	0.0772553	#N/A	Ndufs6	0.139796	#DIV/0!
Map4	0.140739	#DIV/0!				Cttn	0.282736	#DIV/0!	Ajm1	0.0820079	#N/A	Psd	0.143663	#N/A
Rab10	0.143975	#DIV/0!				H1-3	0.293404	#N/A	Hip1r	0.0880777	#DIV/0!	Capzb	0.146968	#DIV/0!
Atp5f1d	0.149768	#N/A				H1-4	0.293404	#N/A	Atp5me	0.0899577	#N/A	Cep170b	0.159421	#DIV/0!
Tom1l2	0.156345	#N/A				H2ac15	0.300294	#N/A	Cit	0.0910788	#DIV/0!	Fgg	0.163616	#N/A
Atp6v1h	0.158068	#N/A				Acot7	0.306306	#DIV/0!	Tubb1	0.0954691	#DIV/0!	Bcan	0.174526	#DIV/0!
Dlg3	0.160385	#DIV/0!				Elob	0.310891	#N/A	Col12a1	0.103471	#N/A	Atp5f1d	0.177428	#N/A
Prune1	0.183846	#N/A				H1-0	0.329762	#N/A	Atp5f1b	0.106509	#N/A	Cox6b1	0.198278	#DIV/0!
Pdhx	0.19074	#N/A				Tom1l2	0.335485	#N/A	Ppp2cb	0.109525	#N/A	Ppp3ca	0.200287	#DIV/0!
Rhob	0.194572	#N/A				Dnaja2	0.340739	#N/A	Atp5po	0.115383	#N/A	Kif21a	0.212406	#DIV/0!
Fgb	0.203696	#DIV/0!				H2bc4	0.364539	#N/A	Lama2	0.128102	#N/A	Ndufa7	0.217826	#N/A
Mapk8ip3	0.210352	#DIV/0!				H2bc7	0.364539	#N/A	Atp5f1c	0.128541	#N/A	H2ac21	0.222086	#N/A
Ank3	0.212842	#DIV/0!				H2bc9	0.364539	#N/A	Sfpq	0.13331	#DIV/0!	Myh14	0.227484	#DIV/0!
Akr1a1	0.235163	#DIV/0!				H2bc3	0.364539	#N/A	Mapt	0.137336	#DIV/0!	Ptch2	0.229552	#N/A
H1-1	0.235494	#DIV/0!				Cst3	0.403489	#DIV/0!	Atp5f1d	0.147043	#N/A	Wars1	0.229824	#N/A
Acot13	0.245843	#N/A				Atp2a2	0.454474	#DIV/0!	Pdhx	0.15132	#N/A	Grin2b	0.241167	#DIV/0!
H1-4	0.247635	#DIV/0!				Ppp3ca	0.461536	#DIV/0!	Tollip	0.151505	#N/A	Dlgap3	0.248739	#DIV/0!
H1-3	0.251809	#N/A				Ppp3cb	0.461536	#DIV/0!	Atp5f1a	0.154378	#N/A	Ndufa4	0.256547	#DIV/0!
Etfb	0.263167	#N/A				H4c1	0.469226	#N/A	Ppp3cc	0.195198	#DIV/0!	H1-3	0.257471	#N/A
Slk	0.272627	#DIV/0!				Cap1	0.512406	#DIV/0!	Cadm1	0.209867	#N/A	H1-4	0.261016	#N/A
Pfn2	0.321822	#N/A				Krt14	0.545028	#N/A	Cttn	0.220953	#DIV/0!	Psmc2	0.265106	#N/A
H2ac15	0.331867	#N/A				Dync1i2	0.545674	#N/A	Psmc2	0.221581	#N/A	Ppp5c	0.270412	#DIV/0!
H1-0	0.333833	#N/A				Gdi2	0.563453	#DIV/0!	Myl12b	0.222121	#DIV/0!	Anxa2	0.27602	#N/A
H2ac21	0.333931	#N/A				Snph	0.573596	#N/A	Atp6v1g2	0.231717	#DIV/0!	Rhoa	0.283266	#DIV/0!
H2ax	0.33571	#N/A				Cacna2d1	0.612809	#DIV/0!	Ctnnd2	0.2322	#DIV/0!	H2ax	0.29195	#N/A
Gna13	0.337402	#N/A				Git1	0.621492	#N/A	Atp6v1c1	0.232615	#DIV/0!	Pdhx	0.293377	#N/A
Gstp1	0.342484	#DIV/0!				Lama5	0.629019	#DIV/0!	Vcl	0.234117	#DIV/0!	Bsn	0.295015	#DIV/0!
Txndc5	0.34288	#DIV/0!				H3-3a	0.669066	#N/A	Hspa4	0.241388	#DIV/0!	Sptb	0.299197	#DIV/0!
Sh3bgrl3	0.348773	#N/A				H3-5	0.669066	#N/A	Cyrib	0.243101	#N/A	Rps15	0.345622	#DIV/0!
Ehbp1l1	0.354616	#DIV/0!				Lamc1	0.670993	#DIV/0!	Map4	0.254224	#DIV/0!	Fgf12	0.350951	#N/A
Rps13	0.359562	#N/A				Nid1	0.672825	#N/A	Capzb	0.256056	#DIV/0!	Prkcg	0.354778	#DIV/0!
Ddx3y	0.362393	#DIV/0!				H3c2	0.696101	#N/A	H2ac15	0.257676	#N/A	Prkca	0.354778	#DIV/0!
D1Pas1	0.362393	#N/A				Col4a1	0.702248	#N/A	H1-3	0.266177	#N/A	Prkcb	0.354778	#N/A
Matr3	0.366094	#N/A				Pfdn2	0.708055	#N/A	Mt1	0.281728	#N/A	H1-0	0.365776	#N/A
H2bc4	0.370003	#DIV/0!				Col4a2	0.72003	#DIV/0!	H1-4	0.282262	#N/A	Lrrc7	0.369671	#N/A
H2bc7	0.370003	#N/A				Col4a3	0.737734	#DIV/0!	Stip1	0.296253	#DIV/0!	Nedd8	0.380994	#N/A
H2bc9	0.370003	#N/A				Hspg2	0.738658	#DIV/0!	Dnaja2	0.299768	#N/A	H2bc4	0.384224	#N/A
H2bc3	0.370003	#N/A				Hnrnpa2b1	0.747531	#DIV/0!	Lrrc7	0.304488	#N/A	H2bc7	0.384224	#N/A
H2bu1	0.383036	#N/A				Fscn1	0.748175	#DIV/0!	Rps18	0.323561	#N/A	H2bc9	0.384224	#N/A
Hist3h2ba	0.383036	#DIV/0!				Endod1	0.776423	#N/A	Tom1l2	0.326024	#N/A	H2bc3	0.384224	#N/A
Rasgrf2	0.398004	#DIV/0!				Calb2	0.783435	#DIV/0!	Dlst	0.329402	#DIV/0!	Ndufb7	0.412006	#N/A
Cadps	0.404146	#DIV/0!				Mobp	0.842324	#DIV/0!	H2ax	0.339709	#N/A	Phyhip	0.428091	#DIV/0!
Pacsin1	0.406961	#DIV/0!				Gpi	0.855604	#DIV/0!	Ywhab	0.362916	#DIV/0!	Rapgef2	0.442682	#N/A
Gstp2	0.408987	#DIV/0!				Tardbp	0.881097	#DIV/0!	H2bc4	0.36786	#N/A	Lamc1	0.468201	#DIV/0!
Erc2	0.4104	#N/A				Krt76	0.88154	#N/A	H2bc7	0.36786	#N/A	Hnrnpa2b1	0.482765	#DIV/0!
Tbca	0.422651	#N/A				Myh10	0.896305	#DIV/0!	H2bc9	0.36786	#N/A	H4c1	0.490316	#N/A
Hk1	0.424426	#N/A				Dlg1	0.900123	#N/A	H2bc3	0.36786	#N/A	Stmn1	0.513255	#DIV/0!
Cap1	0.43205	0.0795703				Dlg2	0.900123	#DIV/0!	Hsp90ab1	0.382845	#DIV/0!	Cltb	0.596587	#DIV/0!
Krt76	0.443075	0.0111876				Krt2	0.901521	#N/A	H1-0	0.39252	#N/A	Lama5	0.603336	#DIV/0!
Bsn	0.448177	#N/A				Prkca	0.909164	#DIV/0!	Dlgap2	0.398828	#N/A	Dlg2	0.608766	#DIV/0!
Vdac1	0.45098	0.39754				Col1a2	0.911576	#N/A	Pfn2	0.399894	#N/A	Dlg1	0.608766	#N/A
Nid1	0.456441	0.0947979				Col1a1	0.93431	#N/A	H2bu1	0.400354	#DIV/0!	Uba1	0.613914	#DIV/0!
Ctnnd2	0.467989	#N/A							Hist3h2ba	0.400354	#DIV/0!	Add3	0.692215	#DIV/0!
Aldh3a2	0.468436	0.18685							Vwf	0.411686	#N/A	H3-3a	0.695198	#N/A
Wars1	0.470793	0.0277134							H4c1	0.441929	#N/A	H3-5	0.695198	#N/A
Lamc1	0.489358	#N/A							Phyhip	0.472507	#DIV/0!	Cfl1	0.704902	#DIV/0!
Ywhae	0.491387	0.71533							Prkcb	0.491159	#N/A	Prrt2	0.729663	#N/A
H4c1	0.494594	0.0693131							Idh3g	0.49687	#DIV/0!	Col4a1	0.746256	#N/A
Dpp6	0.495614	#N/A							Grin2b	0.501089	#DIV/0!	Hs3st3b1	0.750932	#N/A
Vamp2	0.503075	#DIV/0!							Lmna	0.503215	#DIV/0!	Krt76	0.751802	#N/A
Psma6	0.510364	0.0243643							Wars1	0.516732	#N/A	Git1	0.770605	#N/A
Atp2b2	0.510982	#N/A							Rapgef2	0.54302	#N/A	Specc1	0.78094	#N/A
Lrp1	0.513714	0.214034							Lama5	0.572882	#DIV/0!	Col1a2	0.784089	#N/A
Dync1h1	0.521662	0.995773							Dbn1	0.583081	#DIV/0!	H3c2	0.813779	#N/A
Tbcb	0.529808	0.210827							Syne1	0.589301	#DIV/0!	Etfa	0.818571	#DIV/0!
Phf24	0.538594	#DIV/0!							Snph	0.593754	#N/A	Rab11b	0.941231	#DIV/0!
Sv2b	0.540494	#N/A							Lnpep	0.603331	#N/A	Rab11a	0.941231	#N/A
Gdi1	0.540531	#DIV/0!							Hsp90b1	0.610979	#DIV/0!	Lama2	0.99005	#N/A
Pdxp	0.542181	0.026025							H3-3a	0.680581	#N/A
Lama5	0.547268	0.114137							H3-5	0.680581	#N/A
Atp6v1a	0.568002	0.490212							Hnrnpa2b1	0.695774	#DIV/0!
Mbp	0.581401	0.0170817							Col4a1	0.771397	#N/A
P4hb	0.581434	0.484177							Dlg2	0.780195	#DIV/0!
Plec	0.592971	#DIV/0!							Nid2	0.821361	#N/A
Thop1	0.602914	0.379132							Krt76	0.848255	#N/A
Efhd2	0.603367	0.716504							Endod1	0.852763	#N/A
Gnai2	0.605058	0.151822							Cldn11	0.86374	#DIV/0!
Ppp2r1a	0.617276	0.0990082							Col1a2	0.885846	#N/A
Akap5	0.623539	#DIV/0!							Git1	0.905406	#N/A
Lamb2	0.63446	#DIV/0!							Fabp1	0.918199	#N/A
Dlgap3	0.634477	0.439612							Erc2	0.984482	#N/A
Hspg2	0.638228	0.184274
Sirt2	0.642713	0.159903
H3-3a	0.646848	0.494878
H3-5	0.646848	#N/A
Aldh5a1	0.653675	#N/A
Ppp3r1	0.657289	0.103733
Endod1	0.671301	0.251535
Plp1	0.678127	#N/A
Hnrnph2	0.692769	0.65399
Fscn1	0.693419	0.140162
Ctnnb1	0.697162	0.0249766
Hnrnpa2b1	0.705036	#DIV/0!
Macf1	0.714527	#DIV/0!
Snph	0.71838	#DIV/0!
Col4a2	0.727901	#N/A
Col4a1	0.74227	#DIV/0!
Map1b	0.761521	#N/A
Mog	0.763828	0.014055
Gria2	0.76457	0.728098
Mobp	0.797702	0.0910808
Pak1	0.803531	#DIV/0!
Sorbs1	0.810681	#N/A
Cct4	0.834325	#N/A
Gpi	0.843779	0.181263
Atp5pd	0.845189	#DIV/0!
Tf	0.858945	#N/A
Col1a2	0.88496	0.161859
Cndp2	0.890209	#N/A
H3c2	0.916353	0.464763
Crat	0.920869	#N/A
Crym	0.945577	#N/A
