# Supplementary material for: Derailed protein turnover in the aging mammalian brain
Source: Mol Syst Biol. 2024 Jan 5;20(2):120–39. doi: 10.1038/s44320-023-00009-2 (PMC10897147; doi:10.1038/s44320-023-00009-2)
Supplement: Supplementary file 4 — Dataset EV4 [file 44320_2023_9_MOESM4_ESM.xls]

## Sheet: Description
	Derailed protein turnover in the aging mammalian brain.
	Nalini R. Rao, Arun Upadhyay, Jeffrey N. Savas
	Dataset EV4: Related to Figure 4. 14N FA values for each identified proteasome subunits in 20S and 19S RP across age cohorts.

## Sheet: Proteasome FA
	Protein	12 M	15 M	18 M	21 M	24 M
20S core	Psma1	0.0395553	0.0492366	0.131549	0.114862	0.103316
	Psma2	0.0417093	0.0543659	0.0248638	0.0577842	0.137776
	Psma3	0.267874	0.338859	0.265688	0.120183	0.131115
	Psma4	0.0154911	0.0960102	0.0124716	0.0724728	0.16544
	Psma5	0.00520761	0.00942063	0.00679201	0.0113222	0.00331212
	Psma6	0.0168237	0.0254188	0.0451721	0.115601	0.123951
	Psma7	0.0206476	0.014105	0.0166117	0.0140612	0.0455422
	Psmb1	0.0720789	0.0285515	0.0344714	0.034603	0.0118322
	Psmb2	0.0137624	0.0443388	0.00206455	0.0560454	0.0426599
	Psmb3	0.00717702	0.00602117	0.00499712	0.0116878	0.117903
	Psmb4	0.139003	0.155026	0.312737	0.1472	0.108342
	Psmb5	0.231918	0.206359	0.0706889	0.108559	0.0823653
	Psmb6	0.0720153	0.0550189	0.112472	0.23529	0.423528
	Psmb7	0.0477708	0.0289933	0.0311059	0.0346388	0.0494288
19S RP	Psmc1	0.0358265	0.0561602	0.0439572	0.112892	0.0820422
	Psmc2	0.414935	0.696341	0.300957	0.345249	0.414874
	Psmc3	0.138012	0.0753265	0.0975238	0.080933	0.171756
	Psmc4	0.0536928	0.0093681	0.0270352	0.00710933	0.0157516
	Psmc5	0.362871	0.765498	0.404826	0.244864	0.291712
	Psmc6	0.265903	0.241077	0.0876691	0.111898	0.167923
	Psmd1	0.000234156	0.0233557	0.509282	0.036938	0.0571372
	Psmd2	0.168409	0.033876	0.0334503	0.0914852	0.103231
	Psmd3	0.0580475	0.0174419	0.0167086	0.019291	0.156327
	Psmd4	0.0393532	0.00657333	0.0365728	0.0507355	0.0205504
	Psmd5	0.0512461	0.203011	0.108922	0.208855	0.0445157
	Psmd6	0.838692	0.638129	0.764845	0.413337	0.721915
	Psmd7	0.0211288	0.0618354	0.0197054	0.0240403	0.091391
	Psmd8	0.146886	0.11856			0.00599358
	Psmd9	0.0501523	0.0421163	0.0354904	0.0164356	0.0371041
	Psmd11	0.107235	0.014711	0.0602944	0.299896	0.190192
	Psmd12	0.0425861	0.019326	0.0502047	0.106609	0.0864463
	Psmd13		0.0677531	0.170556	0.240109	0.192867
	Psmd14	0.00814457	0.0220918	0.00509101	0.00802266	0.0414538
	Psme1	0.17206		0.976204		0.635656
	Psme2	0.057455	0.10365	0.148386	0.0526946	0.0528345
	Psme3	0.454852	0.10757	0.316188	0.65002	0.231239
