# Supplementary material for: Derailed protein turnover in the aging mammalian brain
Source: Mol Syst Biol. 2024 Jan 5;20(2):120–39. doi: 10.1038/s44320-023-00009-2 (PMC10897147; doi:10.1038/s44320-023-00009-2)
Supplement: Supplementary file 6 — Source Data Fig. 5 [file 44320_2023_9_MOESM6_ESM.zip]

Archive with 4 entries (4 files):
- MSB202311808_SourceDataforFig5C.pdf
- __MACOSX/._MSB202311808_SourceDataforFig5C.pdf
- MSB202311808_SourceDataforFig5D.pdf
- __MACOSX/._MSB202311808_SourceDataforFig5D.pdf
